# Supplementary material for: Did a bot eat your homework? An assessment of the potential impact of bad actors in online administration of preference surveys
Source: PLoS One. 2023 Oct 5;18(10):e0287766. doi: 10.1371/journal.pone.0287766 (PMC10553355; doi:10.1371/journal.pone.0287766)
Supplement: S1 File — (XLSX) [file pone.0287766.s002.xlsx]

## Sheet: Sheet1
choice	x7_1	TRTORAL	TRTINJ	RSPNS50	RSPNS20	PFS30	PFS18	INSNO	INSMI	STMCHNO	STMCHDR	PNSNO	PNSNT	CRSNO	CRS3	CRS5	CART	BITE	age	respid	set	alt	scrcount	compflag	compflagsq	timeflag	age	switch	stemi
1	4	0	1	0	1	1	0	-1	-1	0	1	1	0	-1	-1	-1	0	1	32	1	1	1	10	4	16	0	32	0	1
0	2	1	0	0	1	-1	-1	0	1	1	0	-1	-1	0	1	0	0	1	32	1	1	2	10	4	16	0	32	0	1
0	2	0	1	-1	-1	1	0	1	0	1	0	0	1	0	1	0	0	1	32	1	2	1	10	4	16	0	32	0	1
1	4	-1	-1	-1	-1	0	1	-1	-1	-1	-1	-1	-1	-1	-1	-1	0	1	32	1	2	2	10	4	16	0	32	0	1
0	4	1	0	1	0	1	0	0	1	1	0	0	1	-1	-1	-1	0	1	32	1	3	1	10	4	16	0	32	0	1
1	2	0	1	-1	-1	1	0	-1	-1	0	1	1	0	0	1	0	0	1	32	1	3	2	10	4	16	0	32	0	1
0	2	1	0	0	1	0	1	-1	-1	0	1	0	1	0	1	0	0	1	32	1	4	1	10	4	16	0	32	0	1
1	1	-1	-1	1	0	0	1	1	0	-1	-1	1	0	1	0	0	0	1	32	1	4	2	10	4	16	0	32	0	1
1	1	0	1	1	0	-1	-1	1	0	1	0	1	0	1	0	0	0	1	32	1	5	1	10	4	16	0	32	0	1
0	2	-1	-1	1	0	0	1	-1	-1	0	1	-1	-1	0	1	0	0	1	32	1	5	2	10	4	16	0	32	0	1
1	1	1	0	0	1	0	1	0	1	1	0	1	0	1	0	0	0	1	32	1	6	1	10	4	16	0	32	0	1
0	4	-1	-1	0	1	-1	-1	1	0	-1	-1	0	1	-1	-1	-1	0	1	32	1	6	2	10	4	16	0	32	0	1
0	4	0	1	0	1	0	1	0	1	0	1	0	1	-1	-1	-1	1	0	32	1	7	1	10	4	16	0	32	0	1
1	1	0	1	1	0	0	1	0	1	0	1	0	1	1	0	0	-1	-1	32	1	7	2	10	4	16	0	32	0	1
1	2	0	1	0	1	0	1	0	1	0	1	0	1	0	1	0	-1	-1	32	1	8	1	10	4	16	0	32	0	1
0	1	0	1	1	0	0	1	0	1	0	1	0	1	1	0	0	1	0	32	1	8	2	10	4	16	0	32	0	1
1	1	0	1	1	0	0	1	0	1	0	1	0	1	1	0	0	1	0	32	1	9	1	10	4	16	0	32	0	1
0	2	0	1	0	1	0	1	0	1	0	1	0	1	0	1	0	0	1	32	1	9	2	10	4	16	0	32	0	1
0	1	0	1	1	0	1	0	-1	-1	1	0	0	1	1	0	0	0	1	40	2	1	1	9	4	16	0	40	0	1
1	3	1	0	1	0	-1	-1	1	0	0	1	1	0	0	0	1	0	1	40	2	1	2	9	4	16	0	40	0	1
1	1	-1	-1	-1	-1	-1	-1	-1	-1	-1	-1	0	1	1	0	0	0	1	40	2	2	1	9	4	16	0	40	0	1
0	3	0	1	-1	-1	0	1	1	0	0	1	-1	-1	0	0	1	0	1	40	2	2	2	9	4	16	0	40	0	1
1	1	0	1	0	1	1	0	0	1	0	1	0	1	1	0	0	0	1	40	2	3	1	9	4	16	0	40	0	1
0	2	-1	-1	-1	-1	0	1	-1	-1	1	0	-1	-1	0	1	0	0	1	40	2	3	2	9	4	16	0	40	0	1
0	3	1	0	1	0	0	1	-1	-1	1	0	1	0	0	0	1	0	1	40	2	4	1	9	4	16	0	40	0	1
1	2	-1	-1	0	1	1	0	0	1	-1	-1	0	1	0	1	0	0	1	40	2	4	2	9	4	16	0	40	0	1
1	1	1	0	-1	-1	-1	-1	1	0	0	1	1	0	1	0	0	0	1	40	2	5	1	9	4	16	0	40	0	1
0	2	0	1	-1	-1	1	0	0	1	-1	-1	-1	-1	0	1	0	0	1	40	2	5	2	9	4	16	0	40	0	1
0	3	-1	-1	0	1	-1	-1	0	1	0	1	-1	-1	0	0	1	0	1	40	2	6	1	9	4	16	0	40	0	1
1	1	0	1	1	0	0	1	-1	-1	-1	-1	0	1	1	0	0	0	1	40	2	6	2	9	4	16	0	40	0	1
1	2	0	1	0	1	0	1	0	1	0	1	0	1	0	1	0	-1	-1	40	2	7	1	9	4	16	0	40	0	1
0	1	0	1	1	0	0	1	0	1	0	1	0	1	1	0	0	0	1	40	2	7	2	9	4	16	0	40	0	1
1	1	0	1	0	1	0	1	0	1	0	1	0	1	1	0	0	-1	-1	40	2	8	1	9	4	16	0	40	0	1
0	3	0	1	1	0	0	1	0	1	0	1	0	1	0	0	1	1	0	40	2	8	2	9	4	16	0	40	0	1
1	3	0	1	1	0	0	1	0	1	0	1	0	1	0	0	1	0	1	40	2	9	1	9	4	16	0	40	0	1
0	2	0	1	0	1	0	1	0	1	0	1	0	1	0	1	0	1	0	40	2	9	2	9	4	16	0	40	0	1
1	2	0	1	0	1	-1	-1	0	1	-1	-1	1	0	0	1	0	0	1	42	3	1	1	4	6	36	0	42	0	0
0	4	-1	-1	-1	-1	1	0	1	0	1	0	-1	-1	-1	-1	-1	0	1	42	3	1	2	4	6	36	0	42	0	0
1	4	-1	-1	-1	-1	-1	-1	0	1	0	1	0	1	-1	-1	-1	0	1	42	3	2	1	4	6	36	0	42	0	0
0	1	1	0	0	1	-1	-1	-1	-1	1	0	1	0	1	0	0	0	1	42	3	2	2	4	6	36	0	42	0	0
0	4	0	1	-1	-1	0	1	0	1	1	0	1	0	-1	-1	-1	0	1	42	3	3	1	4	6	36	0	42	0	0
1	2	1	0	0	1	0	1	-1	-1	-1	-1	-1	-1	0	1	0	0	1	42	3	3	2	4	6	36	0	42	0	0
1	2	0	1	1	0	1	0	-1	-1	0	1	1	0	0	1	0	0	1	42	3	4	1	4	6	36	0	42	0	0
0	1	-1	-1	0	1	0	1	1	0	-1	-1	0	1	1	0	0	0	1	42	3	4	2	4	6	36	0	42	0	0
0	4	1	0	0	1	1	0	1	0	0	1	0	1	-1	-1	-1	0	1	42	3	5	1	4	6	36	0	42	0	0
1	2	0	1	1	0	-1	-1	0	1	-1	-1	-1	-1	0	1	0	0	1	42	3	5	2	4	6	36	0	42	0	0
1	1	-1	-1	-1	-1	-1	-1	0	1	1	0	-1	-1	1	0	0	0	1	42	3	6	1	4	6	36	0	42	0	0
0	4	1	0	1	0	1	0	1	0	0	1	0	1	-1	-1	-1	0	1	42	3	6	2	4	6	36	0	42	0	0
1	4	0	1	0	1	0	1	0	1	0	1	0	1	-1	-1	-1	-1	-1	42	3	7	1	4	6	36	0	42	0	0
0	2	0	1	1	0	0	1	0	1	0	1	0	1	0	1	0	0	1	42	3	7	2	4	6	36	0	42	0	0
0	1	0	1	1	0	0	1	0	1	0	1	0	1	1	0	0	0	1	42	3	8	1	4	6	36	0	42	0	0
1	4	0	1	0	1	0	1	0	1	0	1	0	1	-1	-1	-1	1	0	42	3	8	2	4	6	36	0	42	0	0
1	2	0	1	0	1	0	1	0	1	0	1	0	1	0	1	0	1	0	42	3	9	1	4	6	36	0	42	0	0
0	1	0	1	1	0	0	1	0	1	0	1	0	1	1	0	0	-1	-1	42	3	9	2	4	6	36	0	42	0	0
0	3	0	1	1	0	-1	-1	0	1	0	1	0	1	0	0	1	0	1	40	4	1	1	6	3	9	0	40	0	1
1	2	1	0	0	1	1	0	1	0	-1	-1	1	0	0	1	0	0	1	40	4	1	2	6	3	9	0	40	0	1
0	3	1	0	-1	-1	1	0	-1	-1	1	0	0	1	0	0	1	0	1	40	4	2	1	6	3	9	0	40	0	1
1	1	0	1	1	0	0	1	1	0	0	1	-1	-1	1	0	0	0	1	40	4	2	2	6	3	9	0	40	0	1
0	2	-1	-1	1	0	-1	-1	0	1	0	1	1	0	0	1	0	0	1	40	4	3	1	6	3	9	0	40	0	1
1	3	0	1	-1	-1	-1	-1	1	0	1	0	-1	-1	0	0	1	0	1	40	4	3	2	6	3	9	0	40	0	1
0	2	1	0	-1	-1	0	1	1	0	-1	-1	0	1	0	1	0	0	1	40	4	4	1	6	3	9	0	40	0	1
1	1	-1	-1	0	1	-1	-1	-1	-1	0	1	1	0	1	0	0	0	1	40	4	4	2	6	3	9	0	40	0	1
0	1	0	1	1	0	1	0	-1	-1	-1	-1	-1	-1	1	0	0	0	1	40	4	5	1	6	3	9	0	40	0	1
1	2	1	0	1	0	0	1	0	1	1	0	1	0	0	1	0	0	1	40	4	5	2	6	3	9	0	40	0	1
0	2	-1	-1	0	1	0	1	-1	-1	1	0	0	1	0	1	0	0	1	40	4	6	1	6	3	9	0	40	0	1
1	1	1	0	-1	-1	1	0	1	0	-1	-1	-1	-1	1	0	0	0	1	40	4	6	2	6	3	9	0	40	0	1
0	3	0	1	0	1	0	1	0	1	0	1	0	1	0	0	1	-1	-1	40	4	7	1	6	3	9	0	40	0	1
1	2	0	1	1	0	0	1	0	1	0	1	0	1	0	1	0	1	0	40	4	7	2	6	3	9	0	40	0	1
1	2	0	1	0	1	0	1	0	1	0	1	0	1	0	1	0	0	1	40	4	8	1	6	3	9	0	40	0	1
0	3	0	1	1	0	0	1	0	1	0	1	0	1	0	0	1	-1	-1	40	4	8	2	6	3	9	0	40	0	1
0	3	0	1	1	0	0	1	0	1	0	1	0	1	0	0	1	0	1	40	4	9	1	6	3	9	0	40	0	1
1	1	0	1	0	1	0	1	0	1	0	1	0	1	1	0	0	1	0	40	4	9	2	6	3	9	0	40	0	1
0	2	-1	-1	-1	-1	-1	-1	1	0	1	0	1	0	0	1	0	0	1	48	6	1	1	1	4	16	0	48	0	1
1	3	1	0	1	0	0	1	0	1	-1	-1	0	1	0	0	1	0	1	48	6	1	2	1	4	16	0	48	0	1
0	3	0	1	0	1	1	0	-1	-1	1	0	-1	-1	0	0	1	0	1	48	6	2	1	1	4	16	0	48	0	1
1	2	-1	-1	1	0	1	0	1	0	-1	-1	1	0	0	1	0	0	1	48	6	2	2	1	4	16	0	48	0	1
1	3	0	1	0	1	0	1	1	0	-1	-1	1	0	0	0	1	0	1	48	6	3	1	1	4	16	0	48	0	1
0	2	1	0	0	1	1	0	0	1	1	0	-1	-1	0	1	0	0	1	48	6	3	2	1	4	16	0	48	0	1
1	3	-1	-1	1	0	1	0	0	1	1	0	1	0	0	0	1	0	1	48	6	4	1	1	4	16	0	48	0	1
0	1	1	0	-1	-1	0	1	-1	-1	0	1	-1	-1	1	0	0	0	1	48	6	4	2	1	4	16	0	48	0	1
0	1	-1	-1	-1	-1	0	1	-1	-1	1	0	0	1	1	0	0	0	1	48	6	5	1	1	4	16	0	48	0	1
1	3	0	1	-1	-1	-1	-1	0	1	0	1	-1	-1	0	0	1	0	1	48	6	5	2	1	4	16	0	48	0	1
1	1	1	0	1	0	1	0	0	1	0	1	-1	-1	1	0	0	0	1	48	6	6	1	1	4	16	0	48	0	1
0	3	0	1	0	1	-1	-1	-1	-1	-1	-1	0	1	0	0	1	0	1	48	6	6	2	1	4	16	0	48	0	1
0	3	0	1	0	1	0	1	0	1	0	1	0	1	0	0	1	0	1	48	6	7	1	1	4	16	0	48	0	1
1	1	0	1	1	0	0	1	0	1	0	1	0	1	1	0	0	-1	-1	48	6	7	2	1	4	16	0	48	0	1
0	2	0	1	1	0	0	1	0	1	0	1	0	1	0	1	0	-1	-1	48	6	8	1	1	4	16	0	48	0	1
1	3	0	1	0	1	0	1	0	1	0	1	0	1	0	0	1	1	0	48	6	8	2	1	4	16	0	48	0	1
0	1	0	1	0	1	0	1	0	1	0	1	0	1	1	0	0	1	0	48	6	9	1	1	4	16	0	48	0	1
1	2	0	1	1	0	0	1	0	1	0	1	0	1	0	1	0	0	1	48	6	9	2	1	4	16	0	48	0	1
0	1	-1	-1	-1	-1	1	0	0	1	0	1	1	0	1	0	0	0	1	49	7	1	1	1	5	25	0	49	1	0
1	2	0	1	1	0	-1	-1	1	0	1	0	-1	-1	0	1	0	0	1	49	7	1	2	1	5	25	0	49	1	0
1	3	1	0	1	0	-1	-1	-1	-1	-1	-1	-1	-1	0	0	1	0	1	49	7	2	1	1	5	25	0	49	1	0
0	2	0	1	-1	-1	0	1	1	0	0	1	0	1	0	1	0	0	1	49	7	2	2	1	5	25	0	49	1	0
0	1	1	0	0	1	-1	-1	1	0	0	1	0	1	1	0	0	0	1	49	7	3	1	1	5	25	0	49	1	0
1	3	-1	-1	0	1	1	0	-1	-1	-1	-1	1	0	0	0	1	0	1	49	7	3	2	1	5	25	0	49	1	0
1	2	-1	-1	1	0	0	1	1	0	1	0	-1	-1	0	1	0	0	1	49	7	4	1	1	5	25	0	49	1	0
0	1	1	0	-1	-1	0	1	0	1	-1	-1	1	0	1	0	0	0	1	49	7	4	2	1	5	25	0	49	1	0
1	3	0	1	0	1	0	1	0	1	-1	-1	1	0	0	0	1	0	1	49	7	5	1	1	5	25	0	49	1	0
0	1	-1	-1	1	0	-1	-1	-1	-1	0	1	0	1	1	0	0	0	1	49	7	5	2	1	5	25	0	49	1	0
0	2	1	0	-1	-1	-1	-1	-1	-1	-1	-1	0	1	0	1	0	0	1	49	7	6	1	1	5	25	0	49	1	0
1	1	-1	-1	0	1	0	1	1	0	1	0	-1	-1	1	0	0	0	1	49	7	6	2	1	5	25	0	49	1	0
0	2	0	1	0	1	0	1	0	1	0	1	0	1	0	1	0	-1	-1	49	7	7	1	1	5	25	0	49	1	0
1	1	0	1	1	0	0	1	0	1	0	1	0	1	1	0	0	0	1	49	7	7	2	1	5	25	0	49	1	0
0	1	0	1	0	1	0	1	0	1	0	1	0	1	1	0	0	-1	-1	49	7	8	1	1	5	25	0	49	1	0
1	3	0	1	1	0	0	1	0	1	0	1	0	1	0	0	1	1	0	49	7	8	2	1	5	25	0	49	1	0
1	3	0	1	1	0	0	1	0	1	0	1	0	1	0	0	1	0	1	49	7	9	1	1	5	25	0	49	1	0
0	2	0	1	0	1	0	1	0	1	0	1	0	1	0	1	0	1	0	49	7	9	2	1	5	25	0	49	1	0
0	1	0	1	1	0	1	0	-1	-1	1	0	0	1	1	0	0	0	1	36	8	1	1	5	7	49	0	36	1	0
1	4	1	0	1	0	-1	-1	1	0	0	1	1	0	-1	-1	-1	0	1	36	8	1	2	5	7	49	0	36	1	0
1	1	-1	-1	-1	-1	-1	-1	-1	-1	-1	-1	0	1	1	0	0	0	1	36	8	2	1	5	7	49	0	36	1	0
0	4	0	1	-1	-1	0	1	1	0	0	1	-1	-1	-1	-1	-1	0	1	36	8	2	2	5	7	49	0	36	1	0
1	1	0	1	0	1	1	0	0	1	0	1	0	1	1	0	0	0	1	36	8	3	1	5	7	49	0	36	1	0
0	2	-1	-1	-1	-1	0	1	-1	-1	1	0	-1	-1	0	1	0	0	1	36	8	3	2	5	7	49	0	36	1	0
0	4	1	0	1	0	0	1	-1	-1	1	0	1	0	-1	-1	-1	0	1	36	8	4	1	5	7	49	0	36	1	0
1	2	-1	-1	0	1	1	0	0	1	-1	-1	0	1	0	1	0	0	1	36	8	4	2	5	7	49	0	36	1	0
0	1	1	0	-1	-1	-1	-1	1	0	0	1	1	0	1	0	0	0	1	36	8	5	1	5	7	49	0	36	1	0
1	2	0	1	-1	-1	1	0	0	1	-1	-1	-1	-1	0	1	0	0	1	36	8	5	2	5	7	49	0	36	1	0
0	4	-1	-1	0	1	-1	-1	0	1	0	1	-1	-1	-1	-1	-1	0	1	36	8	6	1	5	7	49	0	36	1	0
1	1	0	1	1	0	0	1	-1	-1	-1	-1	0	1	1	0	0	0	1	36	8	6	2	5	7	49	0	36	1	0
0	4	0	1	0	1	0	1	0	1	0	1	0	1	-1	-1	-1	-1	-1	36	8	7	1	5	7	49	0	36	1	0
1	2	0	1	1	0	0	1	0	1	0	1	0	1	0	1	0	0	1	36	8	7	2	5	7	49	0	36	1	0
1	1	0	1	1	0	0	1	0	1	0	1	0	1	1	0	0	0	1	36	8	8	1	5	7	49	0	36	1	0
0	4	0	1	0	1	0	1	0	1	0	1	0	1	-1	-1	-1	1	0	36	8	8	2	5	7	49	0	36	1	0
1	2	0	1	0	1	0	1	0	1	0	1	0	1	0	1	0	1	0	36	8	9	1	5	7	49	0	36	1	0
0	1	0	1	1	0	0	1	0	1	0	1	0	1	1	0	0	-1	-1	36	8	9	2	5	7	49	0	36	1	0
1	2	-1	-1	-1	-1	-1	-1	1	0	1	0	1	0	0	1	0	0	1	36	9	1	1	3	3	9	0	36	0	1
0	4	1	0	1	0	0	1	0	1	-1	-1	0	1	-1	-1	-1	0	1	36	9	1	2	3	3	9	0	36	0	1
1	4	0	1	0	1	1	0	-1	-1	1	0	-1	-1	-1	-1	-1	0	1	36	9	2	1	3	3	9	0	36	0	1
0	2	-1	-1	1	0	1	0	1	0	-1	-1	1	0	0	1	0	0	1	36	9	2	2	3	3	9	0	36	0	1
1	4	0	1	0	1	0	1	1	0	-1	-1	1	0	-1	-1	-1	0	1	36	9	3	1	3	3	9	0	36	0	1
0	2	1	0	0	1	1	0	0	1	1	0	-1	-1	0	1	0	0	1	36	9	3	2	3	3	9	0	36	0	1
1	4	-1	-1	1	0	1	0	0	1	1	0	1	0	-1	-1	-1	0	1	36	9	4	1	3	3	9	0	36	0	1
0	1	1	0	-1	-1	0	1	-1	-1	0	1	-1	-1	1	0	0	0	1	36	9	4	2	3	3	9	0	36	0	1
1	1	-1	-1	-1	-1	0	1	-1	-1	1	0	0	1	1	0	0	0	1	36	9	5	1	3	3	9	0	36	0	1
0	4	0	1	-1	-1	-1	-1	0	1	0	1	-1	-1	-1	-1	-1	0	1	36	9	5	2	3	3	9	0	36	0	1
1	1	1	0	1	0	1	0	0	1	0	1	-1	-1	1	0	0	0	1	36	9	6	1	3	3	9	0	36	0	1
0	4	0	1	0	1	-1	-1	-1	-1	-1	-1	0	1	-1	-1	-1	0	1	36	9	6	2	3	3	9	0	36	0	1
0	4	0	1	0	1	0	1	0	1	0	1	0	1	-1	-1	-1	1	0	36	9	7	1	3	3	9	0	36	0	1
1	1	0	1	1	0	0	1	0	1	0	1	0	1	1	0	0	-1	-1	36	9	7	2	3	3	9	0	36	0	1
0	2	0	1	0	1	0	1	0	1	0	1	0	1	0	1	0	-1	-1	36	9	8	1	3	3	9	0	36	0	1
1	1	0	1	1	0	0	1	0	1	0	1	0	1	1	0	0	1	0	36	9	8	2	3	3	9	0	36	0	1
1	1	0	1	1	0	0	1	0	1	0	1	0	1	1	0	0	1	0	36	9	9	1	3	3	9	0	36	0	1
0	2	0	1	0	1	0	1	0	1	0	1	0	1	0	1	0	0	1	36	9	9	2	3	3	9	0	36	0	1
0	3	0	1	1	0	-1	-1	0	1	0	1	0	1	0	0	1	0	1	32	10	1	1	9	7	49	0	32	0	0
1	2	1	0	0	1	1	0	1	0	-1	-1	1	0	0	1	0	0	1	32	10	1	2	9	7	49	0	32	0	0
1	3	1	0	-1	-1	1	0	-1	-1	1	0	0	1	0	0	1	0	1	32	10	2	1	9	7	49	0	32	0	0
0	1	0	1	1	0	0	1	1	0	0	1	-1	-1	1	0	0	0	1	32	10	2	2	9	7	49	0	32	0	0
1	2	-1	-1	1	0	-1	-1	0	1	0	1	1	0	0	1	0	0	1	32	10	3	1	9	7	49	0	32	0	0
0	3	0	1	-1	-1	-1	-1	1	0	1	0	-1	-1	0	0	1	0	1	32	10	3	2	9	7	49	0	32	0	0
0	2	1	0	-1	-1	0	1	1	0	-1	-1	0	1	0	1	0	0	1	32	10	4	1	9	7	49	0	32	0	0
1	1	-1	-1	0	1	-1	-1	-1	-1	0	1	1	0	1	0	0	0	1	32	10	4	2	9	7	49	0	32	0	0
0	1	0	1	1	0	1	0	-1	-1	-1	-1	-1	-1	1	0	0	0	1	32	10	5	1	9	7	49	0	32	0	0
1	2	1	0	1	0	0	1	0	1	1	0	1	0	0	1	0	0	1	32	10	5	2	9	7	49	0	32	0	0
1	2	-1	-1	0	1	0	1	-1	-1	1	0	0	1	0	1	0	0	1	32	10	6	1	9	7	49	0	32	0	0
0	1	1	0	-1	-1	1	0	1	0	-1	-1	-1	-1	1	0	0	0	1	32	10	6	2	9	7	49	0	32	0	0
0	3	0	1	0	1	0	1	0	1	0	1	0	1	0	0	1	0	1	32	10	7	1	9	7	49	0	32	0	0
1	2	0	1	1	0	0	1	0	1	0	1	0	1	0	1	0	1	0	32	10	7	2	9	7	49	0	32	0	0
1	1	0	1	0	1	0	1	0	1	0	1	0	1	1	0	0	0	1	32	10	8	1	9	7	49	0	32	0	0
0	2	0	1	1	0	0	1	0	1	0	1	0	1	0	1	0	-1	-1	32	10	8	2	9	7	49	0	32	0	0
0	3	0	1	1	0	0	1	0	1	0	1	0	1	0	0	1	-1	-1	32	10	9	1	9	7	49	0	32	0	0
1	1	0	1	0	1	0	1	0	1	0	1	0	1	1	0	0	0	1	32	10	9	2	9	7	49	0	32	0	0
1	2	0	1	0	1	-1	-1	0	1	-1	-1	1	0	0	1	0	0	1	59	11	1	1	1	4	16	0	59	1	0
0	4	-1	-1	-1	-1	1	0	1	0	1	0	-1	-1	-1	-1	-1	0	1	59	11	1	2	1	4	16	0	59	1	0
0	4	-1	-1	-1	-1	-1	-1	0	1	0	1	0	1	-1	-1	-1	0	1	59	11	2	1	1	4	16	0	59	1	0
1	1	1	0	0	1	-1	-1	-1	-1	1	0	1	0	1	0	0	0	1	59	11	2	2	1	4	16	0	59	1	0
0	4	0	1	-1	-1	0	1	0	1	1	0	1	0	-1	-1	-1	0	1	59	11	3	1	1	4	16	0	59	1	0
1	2	1	0	0	1	0	1	-1	-1	-1	-1	-1	-1	0	1	0	0	1	59	11	3	2	1	4	16	0	59	1	0
1	2	0	1	1	0	1	0	-1	-1	0	1	1	0	0	1	0	0	1	59	11	4	1	1	4	16	0	59	1	0
0	1	-1	-1	0	1	0	1	1	0	-1	-1	0	1	1	0	0	0	1	59	11	4	2	1	4	16	0	59	1	0
1	4	1	0	0	1	1	0	1	0	0	1	0	1	-1	-1	-1	0	1	59	11	5	1	1	4	16	0	59	1	0
0	2	0	1	1	0	-1	-1	0	1	-1	-1	-1	-1	0	1	0	0	1	59	11	5	2	1	4	16	0	59	1	0
0	1	-1	-1	-1	-1	-1	-1	0	1	1	0	-1	-1	1	0	0	0	1	59	11	6	1	1	4	16	0	59	1	0
1	4	1	0	1	0	1	0	1	0	0	1	0	1	-1	-1	-1	0	1	59	11	6	2	1	4	16	0	59	1	0
0	4	0	1	0	1	0	1	0	1	0	1	0	1	-1	-1	-1	0	1	59	11	7	1	1	4	16	0	59	1	0
1	1	0	1	1	0	0	1	0	1	0	1	0	1	1	0	0	-1	-1	59	11	7	2	1	4	16	0	59	1	0
1	2	0	1	1	0	0	1	0	1	0	1	0	1	0	1	0	-1	-1	59	11	8	1	1	4	16	0	59	1	0
0	4	0	1	0	1	0	1	0	1	0	1	0	1	-1	-1	-1	1	0	59	11	8	2	1	4	16	0	59	1	0
1	1	0	1	0	1	0	1	0	1	0	1	0	1	1	0	0	1	0	59	11	9	1	1	4	16	0	59	1	0
0	2	0	1	1	0	0	1	0	1	0	1	0	1	0	1	0	0	1	59	11	9	2	1	4	16	0	59	1	0
0	3	0	1	0	1	1	0	-1	-1	0	1	1	0	0	0	1	0	1	32	12	1	1	4	2	4	0	32	0	1
1	2	1	0	0	1	-1	-1	0	1	1	0	-1	-1	0	1	0	0	1	32	12	1	2	4	2	4	0	32	0	1
1	2	0	1	-1	-1	1	0	1	0	1	0	0	1	0	1	0	0	1	32	12	2	1	4	2	4	0	32	0	1
0	3	-1	-1	-1	-1	0	1	-1	-1	-1	-1	-1	-1	0	0	1	0	1	32	12	2	2	4	2	4	0	32	0	1
0	3	1	0	1	0	1	0	0	1	1	0	0	1	0	0	1	0	1	32	12	3	1	4	2	4	0	32	0	1
1	2	0	1	-1	-1	1	0	-1	-1	0	1	1	0	0	1	0	0	1	32	12	3	2	4	2	4	0	32	0	1
0	2	1	0	0	1	0	1	-1	-1	0	1	0	1	0	1	0	0	1	32	12	4	1	4	2	4	0	32	0	1
1	1	-1	-1	1	0	0	1	1	0	-1	-1	1	0	1	0	0	0	1	32	12	4	2	4	2	4	0	32	0	1
1	1	0	1	1	0	-1	-1	1	0	1	0	1	0	1	0	0	0	1	32	12	5	1	4	2	4	0	32	0	1
0	2	-1	-1	1	0	0	1	-1	-1	0	1	-1	-1	0	1	0	0	1	32	12	5	2	4	2	4	0	32	0	1
0	1	1	0	0	1	0	1	0	1	1	0	1	0	1	0	0	0	1	32	12	6	1	4	2	4	0	32	0	1
1	3	-1	-1	0	1	-1	-1	1	0	-1	-1	0	1	0	0	1	0	1	32	12	6	2	4	2	4	0	32	0	1
1	3	0	1	0	1	0	1	0	1	0	1	0	1	0	0	1	-1	-1	32	12	7	1	4	2	4	0	32	0	1
0	2	0	1	1	0	0	1	0	1	0	1	0	1	0	1	0	1	0	32	12	7	2	4	2	4	0	32	0	1
1	2	0	1	0	1	0	1	0	1	0	1	0	1	0	1	0	0	1	32	12	8	1	4	2	4	0	32	0	1
0	3	0	1	1	0	0	1	0	1	0	1	0	1	0	0	1	-1	-1	32	12	8	2	4	2	4	0	32	0	1
1	3	0	1	1	0	0	1	0	1	0	1	0	1	0	0	1	0	1	32	12	9	1	4	2	4	0	32	0	1
0	1	0	1	0	1	0	1	0	1	0	1	0	1	1	0	0	1	0	32	12	9	2	4	2	4	0	32	0	1
0	2	-1	-1	-1	-1	-1	-1	1	0	1	0	1	0	0	1	0	0	1	39	13	1	1	10	3	9	0	39	1	0
1	3	1	0	1	0	0	1	0	1	-1	-1	0	1	0	0	1	0	1	39	13	1	2	10	3	9	0	39	1	0
0	3	0	1	0	1	1	0	-1	-1	1	0	-1	-1	0	0	1	0	1	39	13	2	1	10	3	9	0	39	1	0
1	2	-1	-1	1	0	1	0	1	0	-1	-1	1	0	0	1	0	0	1	39	13	2	2	10	3	9	0	39	1	0
0	3	0	1	0	1	0	1	1	0	-1	-1	1	0	0	0	1	0	1	39	13	3	1	10	3	9	0	39	1	0
1	2	1	0	0	1	1	0	0	1	1	0	-1	-1	0	1	0	0	1	39	13	3	2	10	3	9	0	39	1	0
1	3	-1	-1	1	0	1	0	0	1	1	0	1	0	0	0	1	0	1	39	13	4	1	10	3	9	0	39	1	0
0	1	1	0	-1	-1	0	1	-1	-1	0	1	-1	-1	1	0	0	0	1	39	13	4	2	10	3	9	0	39	1	0
1	1	-1	-1	-1	-1	0	1	-1	-1	1	0	0	1	1	0	0	0	1	39	13	5	1	10	3	9	0	39	1	0
0	3	0	1	-1	-1	-1	-1	0	1	0	1	-1	-1	0	0	1	0	1	39	13	5	2	10	3	9	0	39	1	0
1	1	1	0	1	0	1	0	0	1	0	1	-1	-1	1	0	0	0	1	39	13	6	1	10	3	9	0	39	1	0
0	3	0	1	0	1	-1	-1	-1	-1	-1	-1	0	1	0	0	1	0	1	39	13	6	2	10	3	9	0	39	1	0
1	3	0	1	0	1	0	1	0	1	0	1	0	1	0	0	1	0	1	39	13	7	1	10	3	9	0	39	1	0
0	1	0	1	1	0	0	1	0	1	0	1	0	1	1	0	0	-1	-1	39	13	7	2	10	3	9	0	39	1	0
1	2	0	1	1	0	0	1	0	1	0	1	0	1	0	1	0	-1	-1	39	13	8	1	10	3	9	0	39	1	0
0	3	0	1	0	1	0	1	0	1	0	1	0	1	0	0	1	1	0	39	13	8	2	10	3	9	0	39	1	0
0	1	0	1	0	1	0	1	0	1	0	1	0	1	1	0	0	1	0	39	13	9	1	10	3	9	0	39	1	0
1	2	0	1	1	0	0	1	0	1	0	1	0	1	0	1	0	0	1	39	13	9	2	10	3	9	0	39	1	0
1	4	0	1	1	0	-1	-1	0	1	0	1	0	1	-1	-1	-1	0	1	42	14	1	1	6	5	25	0	42	0	0
0	2	1	0	0	1	1	0	1	0	-1	-1	1	0	0	1	0	0	1	42	14	1	2	6	5	25	0	42	0	0
0	4	1	0	-1	-1	1	0	-1	-1	1	0	0	1	-1	-1	-1	0	1	42	14	2	1	6	5	25	0	42	0	0
1	1	0	1	1	0	0	1	1	0	0	1	-1	-1	1	0	0	0	1	42	14	2	2	6	5	25	0	42	0	0
1	2	-1	-1	1	0	-1	-1	0	1	0	1	1	0	0	1	0	0	1	42	14	3	1	6	5	25	0	42	0	0
0	4	0	1	-1	-1	-1	-1	1	0	1	0	-1	-1	-1	-1	-1	0	1	42	14	3	2	6	5	25	0	42	0	0
1	2	1	0	-1	-1	0	1	1	0	-1	-1	0	1	0	1	0	0	1	42	14	4	1	6	5	25	0	42	0	0
0	1	-1	-1	0	1	-1	-1	-1	-1	0	1	1	0	1	0	0	0	1	42	14	4	2	6	5	25	0	42	0	0
1	1	0	1	1	0	1	0	-1	-1	-1	-1	-1	-1	1	0	0	0	1	42	14	5	1	6	5	25	0	42	0	0
0	2	1	0	1	0	0	1	0	1	1	0	1	0	0	1	0	0	1	42	14	5	2	6	5	25	0	42	0	0
0	2	-1	-1	0	1	0	1	-1	-1	1	0	0	1	0	1	0	0	1	42	14	6	1	6	5	25	0	42	0	0
1	1	1	0	-1	-1	1	0	1	0	-1	-1	-1	-1	1	0	0	0	1	42	14	6	2	6	5	25	0	42	0	0
0	4	0	1	0	1	0	1	0	1	0	1	0	1	-1	-1	-1	-1	-1	42	14	7	1	6	5	25	0	42	0	0
1	2	0	1	1	0	0	1	0	1	0	1	0	1	0	1	0	1	0	42	14	7	2	6	5	25	0	42	0	0
0	2	0	1	0	1	0	1	0	1	0	1	0	1	0	1	0	0	1	42	14	8	1	6	5	25	0	42	0	0
1	4	0	1	1	0	0	1	0	1	0	1	0	1	-1	-1	-1	-1	-1	42	14	8	2	6	5	25	0	42	0	0
1	4	0	1	1	0	0	1	0	1	0	1	0	1	-1	-1	-1	0	1	42	14	9	1	6	5	25	0	42	0	0
0	1	0	1	0	1	0	1	0	1	0	1	0	1	1	0	0	1	0	42	14	9	2	6	5	25	0	42	0	0
0	1	0	1	1	0	1	0	-1	-1	1	0	0	1	1	0	0	0	1	42	15	1	1	1	3	9	0	42	1	0
1	3	1	0	1	0	-1	-1	1	0	0	1	1	0	0	0	1	0	1	42	15	1	2	1	3	9	0	42	1	0
0	1	-1	-1	-1	-1	-1	-1	-1	-1	-1	-1	0	1	1	0	0	0	1	42	15	2	1	1	3	9	0	42	1	0
1	3	0	1	-1	-1	0	1	1	0	0	1	-1	-1	0	0	1	0	1	42	15	2	2	1	3	9	0	42	1	0
1	1	0	1	0	1	1	0	0	1	0	1	0	1	1	0	0	0	1	42	15	3	1	1	3	9	0	42	1	0
0	2	-1	-1	-1	-1	0	1	-1	-1	1	0	-1	-1	0	1	0	0	1	42	15	3	2	1	3	9	0	42	1	0
0	3	1	0	1	0	0	1	-1	-1	1	0	1	0	0	0	1	0	1	42	15	4	1	1	3	9	0	42	1	0
1	2	-1	-1	0	1	1	0	0	1	-1	-1	0	1	0	1	0	0	1	42	15	4	2	1	3	9	0	42	1	0
0	1	1	0	-1	-1	-1	-1	1	0	0	1	1	0	1	0	0	0	1	42	15	5	1	1	3	9	0	42	1	0
1	2	0	1	-1	-1	1	0	0	1	-1	-1	-1	-1	0	1	0	0	1	42	15	5	2	1	3	9	0	42	1	0
0	3	-1	-1	0	1	-1	-1	0	1	0	1	-1	-1	0	0	1	0	1	42	15	6	1	1	3	9	0	42	1	0
1	1	0	1	1	0	0	1	-1	-1	-1	-1	0	1	1	0	0	0	1	42	15	6	2	1	3	9	0	42	1	0
0	3	0	1	0	1	0	1	0	1	0	1	0	1	0	0	1	1	0	42	15	7	1	1	3	9	0	42	1	0
1	1	0	1	1	0	0	1	0	1	0	1	0	1	1	0	0	-1	-1	42	15	7	2	1	3	9	0	42	1	0
0	2	0	1	0	1	0	1	0	1	0	1	0	1	0	1	0	-1	-1	42	15	8	1	1	3	9	0	42	1	0
1	1	0	1	1	0	0	1	0	1	0	1	0	1	1	0	0	1	0	42	15	8	2	1	3	9	0	42	1	0
1	1	0	1	1	0	0	1	0	1	0	1	0	1	1	0	0	1	0	42	15	9	1	1	3	9	0	42	1	0
0	2	0	1	0	1	0	1	0	1	0	1	0	1	0	1	0	0	1	42	15	9	2	1	3	9	0	42	1	0
1	1	-1	-1	-1	-1	1	0	0	1	0	1	1	0	1	0	0	0	1	31	16	1	1	10	7	49	0	31	0	0
0	2	0	1	1	0	-1	-1	1	0	1	0	-1	-1	0	1	0	0	1	31	16	1	2	10	7	49	0	31	0	0
1	4	1	0	1	0	-1	-1	-1	-1	-1	-1	-1	-1	-1	-1	-1	0	1	31	16	2	1	10	7	49	0	31	0	0
0	2	0	1	-1	-1	0	1	1	0	0	1	0	1	0	1	0	0	1	31	16	2	2	10	7	49	0	31	0	0
1	1	1	0	0	1	-1	-1	1	0	0	1	0	1	1	0	0	0	1	31	16	3	1	10	7	49	0	31	0	0
0	4	-1	-1	0	1	1	0	-1	-1	-1	-1	1	0	-1	-1	-1	0	1	31	16	3	2	10	7	49	0	31	0	0
1	2	-1	-1	1	0	0	1	1	0	1	0	-1	-1	0	1	0	0	1	31	16	4	1	10	7	49	0	31	0	0
0	1	1	0	-1	-1	0	1	0	1	-1	-1	1	0	1	0	0	0	1	31	16	4	2	10	7	49	0	31	0	0
0	4	0	1	0	1	0	1	0	1	-1	-1	1	0	-1	-1	-1	0	1	31	16	5	1	10	7	49	0	31	0	0
1	1	-1	-1	1	0	-1	-1	-1	-1	0	1	0	1	1	0	0	0	1	31	16	5	2	10	7	49	0	31	0	0
1	2	1	0	-1	-1	-1	-1	-1	-1	-1	-1	0	1	0	1	0	0	1	31	16	6	1	10	7	49	0	31	0	0
0	1	-1	-1	0	1	0	1	1	0	1	0	-1	-1	1	0	0	0	1	31	16	6	2	10	7	49	0	31	0	0
1	2	0	1	0	1	0	1	0	1	0	1	0	1	0	1	0	-1	-1	31	16	7	1	10	7	49	0	31	0	0
0	1	0	1	1	0	0	1	0	1	0	1	0	1	1	0	0	0	1	31	16	7	2	10	7	49	0	31	0	0
1	1	0	1	0	1	0	1	0	1	0	1	0	1	1	0	0	-1	-1	31	16	8	1	10	7	49	0	31	0	0
0	4	0	1	1	0	0	1	0	1	0	1	0	1	-1	-1	-1	1	0	31	16	8	2	10	7	49	0	31	0	0
0	4	0	1	1	0	0	1	0	1	0	1	0	1	-1	-1	-1	0	1	31	16	9	1	10	7	49	0	31	0	0
1	2	0	1	0	1	0	1	0	1	0	1	0	1	0	1	0	1	0	31	16	9	2	10	7	49	0	31	0	0
1	3	0	1	0	1	1	0	-1	-1	0	1	1	0	0	0	1	0	1	56	17	1	1	1	3	9	0	56	1	0
0	2	1	0	0	1	-1	-1	0	1	1	0	-1	-1	0	1	0	0	1	56	17	1	2	1	3	9	0	56	1	0
1	2	0	1	-1	-1	1	0	1	0	1	0	0	1	0	1	0	0	1	56	17	2	1	1	3	9	0	56	1	0
0	3	-1	-1	-1	-1	0	1	-1	-1	-1	-1	-1	-1	0	0	1	0	1	56	17	2	2	1	3	9	0	56	1	0
1	3	1	0	1	0	1	0	0	1	1	0	0	1	0	0	1	0	1	56	17	3	1	1	3	9	0	56	1	0
0	2	0	1	-1	-1	1	0	-1	-1	0	1	1	0	0	1	0	0	1	56	17	3	2	1	3	9	0	56	1	0
0	2	1	0	0	1	0	1	-1	-1	0	1	0	1	0	1	0	0	1	56	17	4	1	1	3	9	0	56	1	0
1	1	-1	-1	1	0	0	1	1	0	-1	-1	1	0	1	0	0	0	1	56	17	4	2	1	3	9	0	56	1	0
1	1	0	1	1	0	-1	-1	1	0	1	0	1	0	1	0	0	0	1	56	17	5	1	1	3	9	0	56	1	0
0	2	-1	-1	1	0	0	1	-1	-1	0	1	-1	-1	0	1	0	0	1	56	17	5	2	1	3	9	0	56	1	0
1	1	1	0	0	1	0	1	0	1	1	0	1	0	1	0	0	0	1	56	17	6	1	1	3	9	0	56	1	0
0	3	-1	-1	0	1	-1	-1	1	0	-1	-1	0	1	0	0	1	0	1	56	17	6	2	1	3	9	0	56	1	0
0	3	0	1	0	1	0	1	0	1	0	1	0	1	0	0	1	0	1	56	17	7	1	1	3	9	0	56	1	0
1	2	0	1	1	0	0	1	0	1	0	1	0	1	0	1	0	1	0	56	17	7	2	1	3	9	0	56	1	0
0	1	0	1	0	1	0	1	0	1	0	1	0	1	1	0	0	0	1	56	17	8	1	1	3	9	0	56	1	0
1	2	0	1	1	0	0	1	0	1	0	1	0	1	0	1	0	-1	-1	56	17	8	2	1	3	9	0	56	1	0
1	3	0	1	1	0	0	1	0	1	0	1	0	1	0	0	1	-1	-1	56	17	9	1	1	3	9	0	56	1	0
0	1	0	1	0	1	0	1	0	1	0	1	0	1	1	0	0	0	1	56	17	9	2	1	3	9	0	56	1	0
0	2	0	1	0	1	-1	-1	0	1	-1	-1	1	0	0	1	0	0	1	63	18	1	1	2	2	4	0	63	0	1
1	4	-1	-1	-1	-1	1	0	1	0	1	0	-1	-1	-1	-1	-1	0	1	63	18	1	2	2	2	4	0	63	0	1
1	4	-1	-1	-1	-1	-1	-1	0	1	0	1	0	1	-1	-1	-1	0	1	63	18	2	1	2	2	4	0	63	0	1
0	1	1	0	0	1	-1	-1	-1	-1	1	0	1	0	1	0	0	0	1	63	18	2	2	2	2	4	0	63	0	1
1	4	0	1	-1	-1	0	1	0	1	1	0	1	0	-1	-1	-1	0	1	63	18	3	1	2	2	4	0	63	0	1
0	2	1	0	0	1	0	1	-1	-1	-1	-1	-1	-1	0	1	0	0	1	63	18	3	2	2	2	4	0	63	0	1
1	2	0	1	1	0	1	0	-1	-1	0	1	1	0	0	1	0	0	1	63	18	4	1	2	2	4	0	63	0	1
0	1	-1	-1	0	1	0	1	1	0	-1	-1	0	1	1	0	0	0	1	63	18	4	2	2	2	4	0	63	0	1
1	4	1	0	0	1	1	0	1	0	0	1	0	1	-1	-1	-1	0	1	63	18	5	1	2	2	4	0	63	0	1
0	2	0	1	1	0	-1	-1	0	1	-1	-1	-1	-1	0	1	0	0	1	63	18	5	2	2	2	4	0	63	0	1
0	1	-1	-1	-1	-1	-1	-1	0	1	1	0	-1	-1	1	0	0	0	1	63	18	6	1	2	2	4	0	63	0	1
1	4	1	0	1	0	1	0	1	0	0	1	0	1	-1	-1	-1	0	1	63	18	6	2	2	2	4	0	63	0	1
0	4	0	1	0	1	0	1	0	1	0	1	0	1	-1	-1	-1	-1	-1	63	18	7	1	2	2	4	0	63	0	1
1	2	0	1	1	0	0	1	0	1	0	1	0	1	0	1	0	0	1	63	18	7	2	2	2	4	0	63	0	1
1	1	0	1	1	0	0	1	0	1	0	1	0	1	1	0	0	0	1	63	18	8	1	2	2	4	0	63	0	1
0	4	0	1	0	1	0	1	0	1	0	1	0	1	-1	-1	-1	1	0	63	18	8	2	2	2	4	0	63	0	1
1	2	0	1	0	1	0	1	0	1	0	1	0	1	0	1	0	1	0	63	18	9	1	2	2	4	0	63	0	1
0	1	0	1	1	0	0	1	0	1	0	1	0	1	1	0	0	-1	-1	63	18	9	2	2	2	4	0	63	0	1
0	2	0	1	0	1	-1	-1	0	1	-1	-1	1	0	0	1	0	0	1	32	19	1	1	10	4	16	0	32	1	0
1	4	-1	-1	-1	-1	1	0	1	0	1	0	-1	-1	-1	-1	-1	0	1	32	19	1	2	10	4	16	0	32	1	0
1	4	-1	-1	-1	-1	-1	-1	0	1	0	1	0	1	-1	-1	-1	0	1	32	19	2	1	10	4	16	0	32	1	0
0	1	1	0	0	1	-1	-1	-1	-1	1	0	1	0	1	0	0	0	1	32	19	2	2	10	4	16	0	32	1	0
1	4	0	1	-1	-1	0	1	0	1	1	0	1	0	-1	-1	-1	0	1	32	19	3	1	10	4	16	0	32	1	0
0	2	1	0	0	1	0	1	-1	-1	-1	-1	-1	-1	0	1	0	0	1	32	19	3	2	10	4	16	0	32	1	0
0	2	0	1	1	0	1	0	-1	-1	0	1	1	0	0	1	0	0	1	32	19	4	1	10	4	16	0	32	1	0
1	1	-1	-1	0	1	0	1	1	0	-1	-1	0	1	1	0	0	0	1	32	19	4	2	10	4	16	0	32	1	0
1	4	1	0	0	1	1	0	1	0	0	1	0	1	-1	-1	-1	0	1	32	19	5	1	10	4	16	0	32	1	0
0	2	0	1	1	0	-1	-1	0	1	-1	-1	-1	-1	0	1	0	0	1	32	19	5	2	10	4	16	0	32	1	0
0	1	-1	-1	-1	-1	-1	-1	0	1	1	0	-1	-1	1	0	0	0	1	32	19	6	1	10	4	16	0	32	1	0
1	4	1	0	1	0	1	0	1	0	0	1	0	1	-1	-1	-1	0	1	32	19	6	2	10	4	16	0	32	1	0
1	4	0	1	0	1	0	1	0	1	0	1	0	1	-1	-1	-1	1	0	32	19	7	1	10	4	16	0	32	1	0
0	1	0	1	1	0	0	1	0	1	0	1	0	1	1	0	0	-1	-1	32	19	7	2	10	4	16	0	32	1	0
1	2	0	1	0	1	0	1	0	1	0	1	0	1	0	1	0	-1	-1	32	19	8	1	10	4	16	0	32	1	0
0	1	0	1	1	0	0	1	0	1	0	1	0	1	1	0	0	1	0	32	19	8	2	10	4	16	0	32	1	0
1	1	0	1	1	0	0	1	0	1	0	1	0	1	1	0	0	1	0	32	19	9	1	10	4	16	0	32	1	0
0	2	0	1	0	1	0	1	0	1	0	1	0	1	0	1	0	0	1	32	19	9	2	10	4	16	0	32	1	0
0	2	-1	-1	-1	-1	-1	-1	1	0	1	0	1	0	0	1	0	0	1	32	20	1	1	10	3	9	0	32	1	0
1	3	1	0	1	0	0	1	0	1	-1	-1	0	1	0	0	1	0	1	32	20	1	2	10	3	9	0	32	1	0
1	3	0	1	0	1	1	0	-1	-1	1	0	-1	-1	0	0	1	0	1	32	20	2	1	10	3	9	0	32	1	0
0	2	-1	-1	1	0	1	0	1	0	-1	-1	1	0	0	1	0	0	1	32	20	2	2	10	3	9	0	32	1	0
1	3	0	1	0	1	0	1	1	0	-1	-1	1	0	0	0	1	0	1	32	20	3	1	10	3	9	0	32	1	0
0	2	1	0	0	1	1	0	0	1	1	0	-1	-1	0	1	0	0	1	32	20	3	2	10	3	9	0	32	1	0
0	3	-1	-1	1	0	1	0	0	1	1	0	1	0	0	0	1	0	1	32	20	4	1	10	3	9	0	32	1	0
1	1	1	0	-1	-1	0	1	-1	-1	0	1	-1	-1	1	0	0	0	1	32	20	4	2	10	3	9	0	32	1	0
1	1	-1	-1	-1	-1	0	1	-1	-1	1	0	0	1	1	0	0	0	1	32	20	5	1	10	3	9	0	32	1	0
0	3	0	1	-1	-1	-1	-1	0	1	0	1	-1	-1	0	0	1	0	1	32	20	5	2	10	3	9	0	32	1	0
1	1	1	0	1	0	1	0	0	1	0	1	-1	-1	1	0	0	0	1	32	20	6	1	10	3	9	0	32	1	0
0	3	0	1	0	1	-1	-1	-1	-1	-1	-1	0	1	0	0	1	0	1	32	20	6	2	10	3	9	0	32	1	0
1	3	0	1	0	1	0	1	0	1	0	1	0	1	0	0	1	-1	-1	32	20	7	1	10	3	9	0	32	1	0
0	2	0	1	1	0	0	1	0	1	0	1	0	1	0	1	0	1	0	32	20	7	2	10	3	9	0	32	1	0
1	2	0	1	0	1	0	1	0	1	0	1	0	1	0	1	0	0	1	32	20	8	1	10	3	9	0	32	1	0
0	3	0	1	1	0	0	1	0	1	0	1	0	1	0	0	1	-1	-1	32	20	8	2	10	3	9	0	32	1	0
1	3	0	1	1	0	0	1	0	1	0	1	0	1	0	0	1	0	1	32	20	9	1	10	3	9	0	32	1	0
0	1	0	1	0	1	0	1	0	1	0	1	0	1	1	0	0	1	0	32	20	9	2	10	3	9	0	32	1	0
1	4	0	1	1	0	-1	-1	0	1	0	1	0	1	-1	-1	-1	0	1	42	21	1	1	6	3	9	0	42	0	1
0	2	1	0	0	1	1	0	1	0	-1	-1	1	0	0	1	0	0	1	42	21	1	2	6	3	9	0	42	0	1
0	4	1	0	-1	-1	1	0	-1	-1	1	0	0	1	-1	-1	-1	0	1	42	21	2	1	6	3	9	0	42	0	1
1	1	0	1	1	0	0	1	1	0	0	1	-1	-1	1	0	0	0	1	42	21	2	2	6	3	9	0	42	0	1
1	2	-1	-1	1	0	-1	-1	0	1	0	1	1	0	0	1	0	0	1	42	21	3	1	6	3	9	0	42	0	1
0	4	0	1	-1	-1	-1	-1	1	0	1	0	-1	-1	-1	-1	-1	0	1	42	21	3	2	6	3	9	0	42	0	1
0	2	1	0	-1	-1	0	1	1	0	-1	-1	0	1	0	1	0	0	1	42	21	4	1	6	3	9	0	42	0	1
1	1	-1	-1	0	1	-1	-1	-1	-1	0	1	1	0	1	0	0	0	1	42	21	4	2	6	3	9	0	42	0	1
0	1	0	1	1	0	1	0	-1	-1	-1	-1	-1	-1	1	0	0	0	1	42	21	5	1	6	3	9	0	42	0	1
1	2	1	0	1	0	0	1	0	1	1	0	1	0	0	1	0	0	1	42	21	5	2	6	3	9	0	42	0	1
1	2	-1	-1	0	1	0	1	-1	-1	1	0	0	1	0	1	0	0	1	42	21	6	1	6	3	9	0	42	0	1
0	1	1	0	-1	-1	1	0	1	0	-1	-1	-1	-1	1	0	0	0	1	42	21	6	2	6	3	9	0	42	0	1
0	2	0	1	0	1	0	1	0	1	0	1	0	1	0	1	0	-1	-1	42	21	7	1	6	3	9	0	42	0	1
1	1	0	1	1	0	0	1	0	1	0	1	0	1	1	0	0	0	1	42	21	7	2	6	3	9	0	42	0	1
1	1	0	1	0	1	0	1	0	1	0	1	0	1	1	0	0	-1	-1	42	21	8	1	6	3	9	0	42	0	1
0	4	0	1	1	0	0	1	0	1	0	1	0	1	-1	-1	-1	1	0	42	21	8	2	6	3	9	0	42	0	1
1	4	0	1	1	0	0	1	0	1	0	1	0	1	-1	-1	-1	0	1	42	21	9	1	6	3	9	0	42	0	1
0	2	0	1	0	1	0	1	0	1	0	1	0	1	0	1	0	1	0	42	21	9	2	6	3	9	0	42	0	1
1	1	0	1	1	0	1	0	-1	-1	1	0	0	1	1	0	0	0	1	43	22	1	1	7	3	9	0	43	0	1
0	3	1	0	1	0	-1	-1	1	0	0	1	1	0	0	0	1	0	1	43	22	1	2	7	3	9	0	43	0	1
0	1	-1	-1	-1	-1	-1	-1	-1	-1	-1	-1	0	1	1	0	0	0	1	43	22	2	1	7	3	9	0	43	0	1
1	3	0	1	-1	-1	0	1	1	0	0	1	-1	-1	0	0	1	0	1	43	22	2	2	7	3	9	0	43	0	1
0	1	0	1	0	1	1	0	0	1	0	1	0	1	1	0	0	0	1	43	22	3	1	7	3	9	0	43	0	1
1	2	-1	-1	-1	-1	0	1	-1	-1	1	0	-1	-1	0	1	0	0	1	43	22	3	2	7	3	9	0	43	0	1
1	3	1	0	1	0	0	1	-1	-1	1	0	1	0	0	0	1	0	1	43	22	4	1	7	3	9	0	43	0	1
0	2	-1	-1	0	1	1	0	0	1	-1	-1	0	1	0	1	0	0	1	43	22	4	2	7	3	9	0	43	0	1
1	1	1	0	-1	-1	-1	-1	1	0	0	1	1	0	1	0	0	0	1	43	22	5	1	7	3	9	0	43	0	1
0	2	0	1	-1	-1	1	0	0	1	-1	-1	-1	-1	0	1	0	0	1	43	22	5	2	7	3	9	0	43	0	1
0	3	-1	-1	0	1	-1	-1	0	1	0	1	-1	-1	0	0	1	0	1	43	22	6	1	7	3	9	0	43	0	1
1	1	0	1	1	0	0	1	-1	-1	-1	-1	0	1	1	0	0	0	1	43	22	6	2	7	3	9	0	43	0	1
0	3	0	1	0	1	0	1	0	1	0	1	0	1	0	0	1	-1	-1	43	22	7	1	7	3	9	0	43	0	1
1	2	0	1	1	0	0	1	0	1	0	1	0	1	0	1	0	0	1	43	22	7	2	7	3	9	0	43	0	1
0	1	0	1	1	0	0	1	0	1	0	1	0	1	1	0	0	0	1	43	22	8	1	7	3	9	0	43	0	1
1	3	0	1	0	1	0	1	0	1	0	1	0	1	0	0	1	1	0	43	22	8	2	7	3	9	0	43	0	1
1	2	0	1	0	1	0	1	0	1	0	1	0	1	0	1	0	1	0	43	22	9	1	7	3	9	0	43	0	1
0	1	0	1	1	0	0	1	0	1	0	1	0	1	1	0	0	-1	-1	43	22	9	2	7	3	9	0	43	0	1
0	4	0	1	0	1	1	0	-1	-1	0	1	1	0	-1	-1	-1	0	1	31	23	1	1	10	5	25	0	31	0	1
1	2	1	0	0	1	-1	-1	0	1	1	0	-1	-1	0	1	0	0	1	31	23	1	2	10	5	25	0	31	0	1
0	2	0	1	-1	-1	1	0	1	0	1	0	0	1	0	1	0	0	1	31	23	2	1	10	5	25	0	31	0	1
1	4	-1	-1	-1	-1	0	1	-1	-1	-1	-1	-1	-1	-1	-1	-1	0	1	31	23	2	2	10	5	25	0	31	0	1
0	4	1	0	1	0	1	0	0	1	1	0	0	1	-1	-1	-1	0	1	31	23	3	1	10	5	25	0	31	0	1
1	2	0	1	-1	-1	1	0	-1	-1	0	1	1	0	0	1	0	0	1	31	23	3	2	10	5	25	0	31	0	1
0	2	1	0	0	1	0	1	-1	-1	0	1	0	1	0	1	0	0	1	31	23	4	1	10	5	25	0	31	0	1
1	1	-1	-1	1	0	0	1	1	0	-1	-1	1	0	1	0	0	0	1	31	23	4	2	10	5	25	0	31	0	1
0	1	0	1	1	0	-1	-1	1	0	1	0	1	0	1	0	0	0	1	31	23	5	1	10	5	25	0	31	0	1
1	2	-1	-1	1	0	0	1	-1	-1	0	1	-1	-1	0	1	0	0	1	31	23	5	2	10	5	25	0	31	0	1
0	1	1	0	0	1	0	1	0	1	1	0	1	0	1	0	0	0	1	31	23	6	1	10	5	25	0	31	0	1
1	4	-1	-1	0	1	-1	-1	1	0	-1	-1	0	1	-1	-1	-1	0	1	31	23	6	2	10	5	25	0	31	0	1
1	4	0	1	0	1	0	1	0	1	0	1	0	1	-1	-1	-1	0	1	31	23	7	1	10	5	25	0	31	0	1
0	1	0	1	1	0	0	1	0	1	0	1	0	1	1	0	0	-1	-1	31	23	7	2	10	5	25	0	31	0	1
0	2	0	1	1	0	0	1	0	1	0	1	0	1	0	1	0	-1	-1	31	23	8	1	10	5	25	0	31	0	1
1	4	0	1	0	1	0	1	0	1	0	1	0	1	-1	-1	-1	1	0	31	23	8	2	10	5	25	0	31	0	1
0	1	0	1	0	1	0	1	0	1	0	1	0	1	1	0	0	1	0	31	23	9	1	10	5	25	0	31	0	1
1	2	0	1	1	0	0	1	0	1	0	1	0	1	0	1	0	0	1	31	23	9	2	10	5	25	0	31	0	1
1	1	-1	-1	-1	-1	1	0	0	1	0	1	1	0	1	0	0	0	1	42	24	1	1	7	3	9	0	42	0	0
0	2	0	1	1	0	-1	-1	1	0	1	0	-1	-1	0	1	0	0	1	42	24	1	2	7	3	9	0	42	0	0
0	3	1	0	1	0	-1	-1	-1	-1	-1	-1	-1	-1	0	0	1	0	1	42	24	2	1	7	3	9	0	42	0	0
1	2	0	1	-1	-1	0	1	1	0	0	1	0	1	0	1	0	0	1	42	24	2	2	7	3	9	0	42	0	0
0	1	1	0	0	1	-1	-1	1	0	0	1	0	1	1	0	0	0	1	42	24	3	1	7	3	9	0	42	0	0
1	3	-1	-1	0	1	1	0	-1	-1	-1	-1	1	0	0	0	1	0	1	42	24	3	2	7	3	9	0	42	0	0
1	2	-1	-1	1	0	0	1	1	0	1	0	-1	-1	0	1	0	0	1	42	24	4	1	7	3	9	0	42	0	0
0	1	1	0	-1	-1	0	1	0	1	-1	-1	1	0	1	0	0	0	1	42	24	4	2	7	3	9	0	42	0	0
1	3	0	1	0	1	0	1	0	1	-1	-1	1	0	0	0	1	0	1	42	24	5	1	7	3	9	0	42	0	0
0	1	-1	-1	1	0	-1	-1	-1	-1	0	1	0	1	1	0	0	0	1	42	24	5	2	7	3	9	0	42	0	0
1	2	1	0	-1	-1	-1	-1	-1	-1	-1	-1	0	1	0	1	0	0	1	42	24	6	1	7	3	9	0	42	0	0
0	1	-1	-1	0	1	0	1	1	0	1	0	-1	-1	1	0	0	0	1	42	24	6	2	7	3	9	0	42	0	0
0	3	0	1	0	1	0	1	0	1	0	1	0	1	0	0	1	0	1	42	24	7	1	7	3	9	0	42	0	0
1	2	0	1	1	0	0	1	0	1	0	1	0	1	0	1	0	1	0	42	24	7	2	7	3	9	0	42	0	0
0	1	0	1	0	1	0	1	0	1	0	1	0	1	1	0	0	0	1	42	24	8	1	7	3	9	0	42	0	0
1	2	0	1	1	0	0	1	0	1	0	1	0	1	0	1	0	-1	-1	42	24	8	2	7	3	9	0	42	0	0
0	3	0	1	1	0	0	1	0	1	0	1	0	1	0	0	1	-1	-1	42	24	9	1	7	3	9	0	42	0	0
1	1	0	1	0	1	0	1	0	1	0	1	0	1	1	0	0	0	1	42	24	9	2	7	3	9	0	42	0	0
1	2	-1	-1	-1	-1	-1	-1	1	0	1	0	1	0	0	1	0	0	1	31	25	1	1	5	2	4	0	31	0	1
0	4	1	0	1	0	0	1	0	1	-1	-1	0	1	-1	-1	-1	0	1	31	25	1	2	5	2	4	0	31	0	1
0	4	0	1	0	1	1	0	-1	-1	1	0	-1	-1	-1	-1	-1	0	1	31	25	2	1	5	2	4	0	31	0	1
1	2	-1	-1	1	0	1	0	1	0	-1	-1	1	0	0	1	0	0	1	31	25	2	2	5	2	4	0	31	0	1
1	4	0	1	0	1	0	1	1	0	-1	-1	1	0	-1	-1	-1	0	1	31	25	3	1	5	2	4	0	31	0	1
0	2	1	0	0	1	1	0	0	1	1	0	-1	-1	0	1	0	0	1	31	25	3	2	5	2	4	0	31	0	1
1	4	-1	-1	1	0	1	0	0	1	1	0	1	0	-1	-1	-1	0	1	31	25	4	1	5	2	4	0	31	0	1
0	1	1	0	-1	-1	0	1	-1	-1	0	1	-1	-1	1	0	0	0	1	31	25	4	2	5	2	4	0	31	0	1
1	1	-1	-1	-1	-1	0	1	-1	-1	1	0	0	1	1	0	0	0	1	31	25	5	1	5	2	4	0	31	0	1
0	4	0	1	-1	-1	-1	-1	0	1	0	1	-1	-1	-1	-1	-1	0	1	31	25	5	2	5	2	4	0	31	0	1
0	1	1	0	1	0	1	0	0	1	0	1	-1	-1	1	0	0	0	1	31	25	6	1	5	2	4	0	31	0	1
1	4	0	1	0	1	-1	-1	-1	-1	-1	-1	0	1	-1	-1	-1	0	1	31	25	6	2	5	2	4	0	31	0	1
1	4	0	1	0	1	0	1	0	1	0	1	0	1	-1	-1	-1	-1	-1	31	25	7	1	5	2	4	0	31	0	1
0	2	0	1	1	0	0	1	0	1	0	1	0	1	0	1	0	1	0	31	25	7	2	5	2	4	0	31	0	1
0	2	0	1	0	1	0	1	0	1	0	1	0	1	0	1	0	0	1	31	25	8	1	5	2	4	0	31	0	1
1	4	0	1	1	0	0	1	0	1	0	1	0	1	-1	-1	-1	-1	-1	31	25	8	2	5	2	4	0	31	0	1
1	4	0	1	1	0	0	1	0	1	0	1	0	1	-1	-1	-1	0	1	31	25	9	1	5	2	4	0	31	0	1
0	1	0	1	0	1	0	1	0	1	0	1	0	1	1	0	0	1	0	31	25	9	2	5	2	4	0	31	0	1
0	1	0	1	1	0	1	0	-1	-1	1	0	0	1	1	0	0	0	1	51	26	1	1	1	3	9	0	51	1	0
1	3	1	0	1	0	-1	-1	1	0	0	1	1	0	0	0	1	0	1	51	26	1	2	1	3	9	0	51	1	0
0	1	-1	-1	-1	-1	-1	-1	-1	-1	-1	-1	0	1	1	0	0	0	1	51	26	2	1	1	3	9	0	51	1	0
1	3	0	1	-1	-1	0	1	1	0	0	1	-1	-1	0	0	1	0	1	51	26	2	2	1	3	9	0	51	1	0
1	1	0	1	0	1	1	0	0	1	0	1	0	1	1	0	0	0	1	51	26	3	1	1	3	9	0	51	1	0
0	2	-1	-1	-1	-1	0	1	-1	-1	1	0	-1	-1	0	1	0	0	1	51	26	3	2	1	3	9	0	51	1	0
0	3	1	0	1	0	0	1	-1	-1	1	0	1	0	0	0	1	0	1	51	26	4	1	1	3	9	0	51	1	0
1	2	-1	-1	0	1	1	0	0	1	-1	-1	0	1	0	1	0	0	1	51	26	4	2	1	3	9	0	51	1	0
0	1	1	0	-1	-1	-1	-1	1	0	0	1	1	0	1	0	0	0	1	51	26	5	1	1	3	9	0	51	1	0
1	2	0	1	-1	-1	1	0	0	1	-1	-1	-1	-1	0	1	0	0	1	51	26	5	2	1	3	9	0	51	1	0
0	3	-1	-1	0	1	-1	-1	0	1	0	1	-1	-1	0	0	1	0	1	51	26	6	1	1	3	9	0	51	1	0
1	1	0	1	1	0	0	1	-1	-1	-1	-1	0	1	1	0	0	0	1	51	26	6	2	1	3	9	0	51	1	0
0	3	0	1	0	1	0	1	0	1	0	1	0	1	0	0	1	1	0	51	26	7	1	1	3	9	0	51	1	0
1	1	0	1	1	0	0	1	0	1	0	1	0	1	1	0	0	-1	-1	51	26	7	2	1	3	9	0	51	1	0
0	2	0	1	0	1	0	1	0	1	0	1	0	1	0	1	0	-1	-1	51	26	8	1	1	3	9	0	51	1	0
1	1	0	1	1	0	0	1	0	1	0	1	0	1	1	0	0	1	0	51	26	8	2	1	3	9	0	51	1	0
1	1	0	1	1	0	0	1	0	1	0	1	0	1	1	0	0	1	0	51	26	9	1	1	3	9	0	51	1	0
0	2	0	1	0	1	0	1	0	1	0	1	0	1	0	1	0	0	1	51	26	9	2	1	3	9	0	51	1	0
1	2	0	1	0	1	-1	-1	0	1	-1	-1	1	0	0	1	0	0	1	44	27	1	1	10	4	16	0	44	0	0
0	4	-1	-1	-1	-1	1	0	1	0	1	0	-1	-1	-1	-1	-1	0	1	44	27	1	2	10	4	16	0	44	0	0
1	4	-1	-1	-1	-1	-1	-1	0	1	0	1	0	1	-1	-1	-1	0	1	44	27	2	1	10	4	16	0	44	0	0
0	1	1	0	0	1	-1	-1	-1	-1	1	0	1	0	1	0	0	0	1	44	27	2	2	10	4	16	0	44	0	0
1	4	0	1	-1	-1	0	1	0	1	1	0	1	0	-1	-1	-1	0	1	44	27	3	1	10	4	16	0	44	0	0
0	2	1	0	0	1	0	1	-1	-1	-1	-1	-1	-1	0	1	0	0	1	44	27	3	2	10	4	16	0	44	0	0
1	2	0	1	1	0	1	0	-1	-1	0	1	1	0	0	1	0	0	1	44	27	4	1	10	4	16	0	44	0	0
0	1	-1	-1	0	1	0	1	1	0	-1	-1	0	1	1	0	0	0	1	44	27	4	2	10	4	16	0	44	0	0
1	4	1	0	0	1	1	0	1	0	0	1	0	1	-1	-1	-1	0	1	44	27	5	1	10	4	16	0	44	0	0
0	2	0	1	1	0	-1	-1	0	1	-1	-1	-1	-1	0	1	0	0	1	44	27	5	2	10	4	16	0	44	0	0
1	1	-1	-1	-1	-1	-1	-1	0	1	1	0	-1	-1	1	0	0	0	1	44	27	6	1	10	4	16	0	44	0	0
0	4	1	0	1	0	1	0	1	0	0	1	0	1	-1	-1	-1	0	1	44	27	6	2	10	4	16	0	44	0	0
1	4	0	1	0	1	0	1	0	1	0	1	0	1	-1	-1	-1	0	1	44	27	7	1	10	4	16	0	44	0	0
0	2	0	1	1	0	0	1	0	1	0	1	0	1	0	1	0	1	0	44	27	7	2	10	4	16	0	44	0	0
1	1	0	1	0	1	0	1	0	1	0	1	0	1	1	0	0	0	1	44	27	8	1	10	4	16	0	44	0	0
0	2	0	1	1	0	0	1	0	1	0	1	0	1	0	1	0	-1	-1	44	27	8	2	10	4	16	0	44	0	0
1	4	0	1	1	0	0	1	0	1	0	1	0	1	-1	-1	-1	-1	-1	44	27	9	1	10	4	16	0	44	0	0
0	1	0	1	0	1	0	1	0	1	0	1	0	1	1	0	0	0	1	44	27	9	2	10	4	16	0	44	0	0
0	3	0	1	1	0	-1	-1	0	1	0	1	0	1	0	0	1	0	1	25	28	1	1	8	1	1	0	25	0	0
1	2	1	0	0	1	1	0	1	0	-1	-1	1	0	0	1	0	0	1	25	28	1	2	8	1	1	0	25	0	0
1	3	1	0	-1	-1	1	0	-1	-1	1	0	0	1	0	0	1	0	1	25	28	2	1	8	1	1	0	25	0	0
0	1	0	1	1	0	0	1	1	0	0	1	-1	-1	1	0	0	0	1	25	28	2	2	8	1	1	0	25	0	0
0	2	-1	-1	1	0	-1	-1	0	1	0	1	1	0	0	1	0	0	1	25	28	3	1	8	1	1	0	25	0	0
1	3	0	1	-1	-1	-1	-1	1	0	1	0	-1	-1	0	0	1	0	1	25	28	3	2	8	1	1	0	25	0	0
1	2	1	0	-1	-1	0	1	1	0	-1	-1	0	1	0	1	0	0	1	25	28	4	1	8	1	1	0	25	0	0
0	1	-1	-1	0	1	-1	-1	-1	-1	0	1	1	0	1	0	0	0	1	25	28	4	2	8	1	1	0	25	0	0
0	1	0	1	1	0	1	0	-1	-1	-1	-1	-1	-1	1	0	0	0	1	25	28	5	1	8	1	1	0	25	0	0
1	2	1	0	1	0	0	1	0	1	1	0	1	0	0	1	0	0	1	25	28	5	2	8	1	1	0	25	0	0
0	2	-1	-1	0	1	0	1	-1	-1	1	0	0	1	0	1	0	0	1	25	28	6	1	8	1	1	0	25	0	0
1	1	1	0	-1	-1	1	0	1	0	-1	-1	-1	-1	1	0	0	0	1	25	28	6	2	8	1	1	0	25	0	0
1	3	0	1	0	1	0	1	0	1	0	1	0	1	0	0	1	-1	-1	25	28	7	1	8	1	1	0	25	0	0
0	2	0	1	1	0	0	1	0	1	0	1	0	1	0	1	0	0	1	25	28	7	2	8	1	1	0	25	0	0
0	1	0	1	1	0	0	1	0	1	0	1	0	1	1	0	0	0	1	25	28	8	1	8	1	1	0	25	0	0
1	3	0	1	0	1	0	1	0	1	0	1	0	1	0	0	1	1	0	25	28	8	2	8	1	1	0	25	0	0
1	2	0	1	0	1	0	1	0	1	0	1	0	1	0	1	0	1	0	25	28	9	1	8	1	1	0	25	0	0
0	1	0	1	1	0	0	1	0	1	0	1	0	1	1	0	0	-1	-1	25	28	9	2	8	1	1	0	25	0	0
0	3	0	1	0	1	1	0	-1	-1	0	1	1	0	0	0	1	0	1	30	29	1	1	8	8	64	0	30	0	0
1	2	1	0	0	1	-1	-1	0	1	1	0	-1	-1	0	1	0	0	1	30	29	1	2	8	8	64	0	30	0	0
1	2	0	1	-1	-1	1	0	1	0	1	0	0	1	0	1	0	0	1	30	29	2	1	8	8	64	0	30	0	0
0	3	-1	-1	-1	-1	0	1	-1	-1	-1	-1	-1	-1	0	0	1	0	1	30	29	2	2	8	8	64	0	30	0	0
0	3	1	0	1	0	1	0	0	1	1	0	0	1	0	0	1	0	1	30	29	3	1	8	8	64	0	30	0	0
1	2	0	1	-1	-1	1	0	-1	-1	0	1	1	0	0	1	0	0	1	30	29	3	2	8	8	64	0	30	0	0
1	2	1	0	0	1	0	1	-1	-1	0	1	0	1	0	1	0	0	1	30	29	4	1	8	8	64	0	30	0	0
0	1	-1	-1	1	0	0	1	1	0	-1	-1	1	0	1	0	0	0	1	30	29	4	2	8	8	64	0	30	0	0
1	1	0	1	1	0	-1	-1	1	0	1	0	1	0	1	0	0	0	1	30	29	5	1	8	8	64	0	30	0	0
0	2	-1	-1	1	0	0	1	-1	-1	0	1	-1	-1	0	1	0	0	1	30	29	5	2	8	8	64	0	30	0	0
1	1	1	0	0	1	0	1	0	1	1	0	1	0	1	0	0	0	1	30	29	6	1	8	8	64	0	30	0	0
0	3	-1	-1	0	1	-1	-1	1	0	-1	-1	0	1	0	0	1	0	1	30	29	6	2	8	8	64	0	30	0	0
0	2	0	1	0	1	0	1	0	1	0	1	0	1	0	1	0	-1	-1	30	29	7	1	8	8	64	0	30	0	0
1	1	0	1	1	0	0	1	0	1	0	1	0	1	1	0	0	0	1	30	29	7	2	8	8	64	0	30	0	0
0	1	0	1	0	1	0	1	0	1	0	1	0	1	1	0	0	-1	-1	30	29	8	1	8	8	64	0	30	0	0
1	3	0	1	1	0	0	1	0	1	0	1	0	1	0	0	1	1	0	30	29	8	2	8	8	64	0	30	0	0
0	3	0	1	1	0	0	1	0	1	0	1	0	1	0	0	1	0	1	30	29	9	1	8	8	64	0	30	0	0
1	2	0	1	0	1	0	1	0	1	0	1	0	1	0	1	0	1	0	30	29	9	2	8	8	64	0	30	0	0
0	1	-1	-1	-1	-1	1	0	0	1	0	1	1	0	1	0	0	0	1	30	30	1	1	8	5	25	0	30	0	1
1	2	0	1	1	0	-1	-1	1	0	1	0	-1	-1	0	1	0	0	1	30	30	1	2	8	5	25	0	30	0	1
1	4	1	0	1	0	-1	-1	-1	-1	-1	-1	-1	-1	-1	-1	-1	0	1	30	30	2	1	8	5	25	0	30	0	1
0	2	0	1	-1	-1	0	1	1	0	0	1	0	1	0	1	0	0	1	30	30	2	2	8	5	25	0	30	0	1
0	1	1	0	0	1	-1	-1	1	0	0	1	0	1	1	0	0	0	1	30	30	3	1	8	5	25	0	30	0	1
1	4	-1	-1	0	1	1	0	-1	-1	-1	-1	1	0	-1	-1	-1	0	1	30	30	3	2	8	5	25	0	30	0	1
0	2	-1	-1	1	0	0	1	1	0	1	0	-1	-1	0	1	0	0	1	30	30	4	1	8	5	25	0	30	0	1
1	1	1	0	-1	-1	0	1	0	1	-1	-1	1	0	1	0	0	0	1	30	30	4	2	8	5	25	0	30	0	1
0	4	0	1	0	1	0	1	0	1	-1	-1	1	0	-1	-1	-1	0	1	30	30	5	1	8	5	25	0	30	0	1
1	1	-1	-1	1	0	-1	-1	-1	-1	0	1	0	1	1	0	0	0	1	30	30	5	2	8	5	25	0	30	0	1
0	2	1	0	-1	-1	-1	-1	-1	-1	-1	-1	0	1	0	1	0	0	1	30	30	6	1	8	5	25	0	30	0	1
1	1	-1	-1	0	1	0	1	1	0	1	0	-1	-1	1	0	0	0	1	30	30	6	2	8	5	25	0	30	0	1
1	4	0	1	0	1	0	1	0	1	0	1	0	1	-1	-1	-1	0	1	30	30	7	1	8	5	25	0	30	0	1
0	1	0	1	1	0	0	1	0	1	0	1	0	1	1	0	0	-1	-1	30	30	7	2	8	5	25	0	30	0	1
1	2	0	1	1	0	0	1	0	1	0	1	0	1	0	1	0	-1	-1	30	30	8	1	8	5	25	0	30	0	1
0	4	0	1	0	1	0	1	0	1	0	1	0	1	-1	-1	-1	1	0	30	30	8	2	8	5	25	0	30	0	1
1	1	0	1	0	1	0	1	0	1	0	1	0	1	1	0	0	1	0	30	30	9	1	8	5	25	0	30	0	1
0	2	0	1	1	0	0	1	0	1	0	1	0	1	0	1	0	0	1	30	30	9	2	8	5	25	0	30	0	1
0	1	-1	-1	-1	-1	1	0	0	1	0	1	1	0	1	0	0	0	1	42	31	1	1	7	2	4	0	42	0	1
1	2	0	1	1	0	-1	-1	1	0	1	0	-1	-1	0	1	0	0	1	42	31	1	2	7	2	4	0	42	0	1
1	3	1	0	1	0	-1	-1	-1	-1	-1	-1	-1	-1	0	0	1	0	1	42	31	2	1	7	2	4	0	42	0	1
0	2	0	1	-1	-1	0	1	1	0	0	1	0	1	0	1	0	0	1	42	31	2	2	7	2	4	0	42	0	1
0	1	1	0	0	1	-1	-1	1	0	0	1	0	1	1	0	0	0	1	42	31	3	1	7	2	4	0	42	0	1
1	3	-1	-1	0	1	1	0	-1	-1	-1	-1	1	0	0	0	1	0	1	42	31	3	2	7	2	4	0	42	0	1
0	2	-1	-1	1	0	0	1	1	0	1	0	-1	-1	0	1	0	0	1	42	31	4	1	7	2	4	0	42	0	1
1	1	1	0	-1	-1	0	1	0	1	-1	-1	1	0	1	0	0	0	1	42	31	4	2	7	2	4	0	42	0	1
0	3	0	1	0	1	0	1	0	1	-1	-1	1	0	0	0	1	0	1	42	31	5	1	7	2	4	0	42	0	1
1	1	-1	-1	1	0	-1	-1	-1	-1	0	1	0	1	1	0	0	0	1	42	31	5	2	7	2	4	0	42	0	1
1	2	1	0	-1	-1	-1	-1	-1	-1	-1	-1	0	1	0	1	0	0	1	42	31	6	1	7	2	4	0	42	0	1
0	1	-1	-1	0	1	0	1	1	0	1	0	-1	-1	1	0	0	0	1	42	31	6	2	7	2	4	0	42	0	1
1	3	0	1	0	1	0	1	0	1	0	1	0	1	0	0	1	-1	-1	42	31	7	1	7	2	4	0	42	0	1
0	2	0	1	1	0	0	1	0	1	0	1	0	1	0	1	0	1	0	42	31	7	2	7	2	4	0	42	0	1
0	2	0	1	0	1	0	1	0	1	0	1	0	1	0	1	0	0	1	42	31	8	1	7	2	4	0	42	0	1
1	3	0	1	1	0	0	1	0	1	0	1	0	1	0	0	1	-1	-1	42	31	8	2	7	2	4	0	42	0	1
0	3	0	1	1	0	0	1	0	1	0	1	0	1	0	0	1	0	1	42	31	9	1	7	2	4	0	42	0	1
1	1	0	1	0	1	0	1	0	1	0	1	0	1	1	0	0	1	0	42	31	9	2	7	2	4	0	42	0	1
1	2	0	1	0	1	-1	-1	0	1	-1	-1	1	0	0	1	0	0	1	54	32	1	1	1	1	1	0	54	1	0
0	4	-1	-1	-1	-1	1	0	1	0	1	0	-1	-1	-1	-1	-1	0	1	54	32	1	2	1	1	1	0	54	1	0
1	4	-1	-1	-1	-1	-1	-1	0	1	0	1	0	1	-1	-1	-1	0	1	54	32	2	1	1	1	1	0	54	1	0
0	1	1	0	0	1	-1	-1	-1	-1	1	0	1	0	1	0	0	0	1	54	32	2	2	1	1	1	0	54	1	0
0	4	0	1	-1	-1	0	1	0	1	1	0	1	0	-1	-1	-1	0	1	54	32	3	1	1	1	1	0	54	1	0
1	2	1	0	0	1	0	1	-1	-1	-1	-1	-1	-1	0	1	0	0	1	54	32	3	2	1	1	1	0	54	1	0
1	2	0	1	1	0	1	0	-1	-1	0	1	1	0	0	1	0	0	1	54	32	4	1	1	1	1	0	54	1	0
0	1	-1	-1	0	1	0	1	1	0	-1	-1	0	1	1	0	0	0	1	54	32	4	2	1	1	1	0	54	1	0
0	4	1	0	0	1	1	0	1	0	0	1	0	1	-1	-1	-1	0	1	54	32	5	1	1	1	1	0	54	1	0
1	2	0	1	1	0	-1	-1	0	1	-1	-1	-1	-1	0	1	0	0	1	54	32	5	2	1	1	1	0	54	1	0
0	1	-1	-1	-1	-1	-1	-1	0	1	1	0	-1	-1	1	0	0	0	1	54	32	6	1	1	1	1	0	54	1	0
1	4	1	0	1	0	1	0	1	0	0	1	0	1	-1	-1	-1	0	1	54	32	6	2	1	1	1	0	54	1	0
0	4	0	1	0	1	0	1	0	1	0	1	0	1	-1	-1	-1	-1	-1	54	32	7	1	1	1	1	0	54	1	0
1	2	0	1	1	0	0	1	0	1	0	1	0	1	0	1	0	0	1	54	32	7	2	1	1	1	0	54	1	0
1	1	0	1	1	0	0	1	0	1	0	1	0	1	1	0	0	0	1	54	32	8	1	1	1	1	0	54	1	0
0	4	0	1	0	1	0	1	0	1	0	1	0	1	-1	-1	-1	1	0	54	32	8	2	1	1	1	0	54	1	0
1	2	0	1	0	1	0	1	0	1	0	1	0	1	0	1	0	1	0	54	32	9	1	1	1	1	0	54	1	0
0	1	0	1	1	0	0	1	0	1	0	1	0	1	1	0	0	-1	-1	54	32	9	2	1	1	1	0	54	1	0
1	4	0	1	0	1	1	0	-1	-1	0	1	1	0	-1	-1	-1	0	1	41	33	1	1	4	2	4	0	41	0	0
0	2	1	0	0	1	-1	-1	0	1	1	0	-1	-1	0	1	0	0	1	41	33	1	2	4	2	4	0	41	0	0
1	2	0	1	-1	-1	1	0	1	0	1	0	0	1	0	1	0	0	1	41	33	2	1	4	2	4	0	41	0	0
0	4	-1	-1	-1	-1	0	1	-1	-1	-1	-1	-1	-1	-1	-1	-1	0	1	41	33	2	2	4	2	4	0	41	0	0
1	4	1	0	1	0	1	0	0	1	1	0	0	1	-1	-1	-1	0	1	41	33	3	1	4	2	4	0	41	0	0
0	2	0	1	-1	-1	1	0	-1	-1	0	1	1	0	0	1	0	0	1	41	33	3	2	4	2	4	0	41	0	0
0	2	1	0	0	1	0	1	-1	-1	0	1	0	1	0	1	0	0	1	41	33	4	1	4	2	4	0	41	0	0
1	1	-1	-1	1	0	0	1	1	0	-1	-1	1	0	1	0	0	0	1	41	33	4	2	4	2	4	0	41	0	0
1	1	0	1	1	0	-1	-1	1	0	1	0	1	0	1	0	0	0	1	41	33	5	1	4	2	4	0	41	0	0
0	2	-1	-1	1	0	0	1	-1	-1	0	1	-1	-1	0	1	0	0	1	41	33	5	2	4	2	4	0	41	0	0
1	1	1	0	0	1	0	1	0	1	1	0	1	0	1	0	0	0	1	41	33	6	1	4	2	4	0	41	0	0
0	4	-1	-1	0	1	-1	-1	1	0	-1	-1	0	1	-1	-1	-1	0	1	41	33	6	2	4	2	4	0	41	0	0
0	4	0	1	0	1	0	1	0	1	0	1	0	1	-1	-1	-1	0	1	41	33	7	1	4	2	4	0	41	0	0
1	2	0	1	1	0	0	1	0	1	0	1	0	1	0	1	0	1	0	41	33	7	2	4	2	4	0	41	0	0
0	1	0	1	0	1	0	1	0	1	0	1	0	1	1	0	0	0	1	41	33	8	1	4	2	4	0	41	0	0
1	2	0	1	1	0	0	1	0	1	0	1	0	1	0	1	0	-1	-1	41	33	8	2	4	2	4	0	41	0	0
1	4	0	1	1	0	0	1	0	1	0	1	0	1	-1	-1	-1	-1	-1	41	33	9	1	4	2	4	0	41	0	0
0	1	0	1	0	1	0	1	0	1	0	1	0	1	1	0	0	0	1	41	33	9	2	4	2	4	0	41	0	0
0	1	0	1	1	0	1	0	-1	-1	1	0	0	1	1	0	0	0	1	43	34	1	1	7	3	9	0	43	0	1
1	3	1	0	1	0	-1	-1	1	0	0	1	1	0	0	0	1	0	1	43	34	1	2	7	3	9	0	43	0	1
1	1	-1	-1	-1	-1	-1	-1	-1	-1	-1	-1	0	1	1	0	0	0	1	43	34	2	1	7	3	9	0	43	0	1
0	3	0	1	-1	-1	0	1	1	0	0	1	-1	-1	0	0	1	0	1	43	34	2	2	7	3	9	0	43	0	1
1	1	0	1	0	1	1	0	0	1	0	1	0	1	1	0	0	0	1	43	34	3	1	7	3	9	0	43	0	1
0	2	-1	-1	-1	-1	0	1	-1	-1	1	0	-1	-1	0	1	0	0	1	43	34	3	2	7	3	9	0	43	0	1
1	3	1	0	1	0	0	1	-1	-1	1	0	1	0	0	0	1	0	1	43	34	4	1	7	3	9	0	43	0	1
0	2	-1	-1	0	1	1	0	0	1	-1	-1	0	1	0	1	0	0	1	43	34	4	2	7	3	9	0	43	0	1
0	1	1	0	-1	-1	-1	-1	1	0	0	1	1	0	1	0	0	0	1	43	34	5	1	7	3	9	0	43	0	1
1	2	0	1	-1	-1	1	0	0	1	-1	-1	-1	-1	0	1	0	0	1	43	34	5	2	7	3	9	0	43	0	1
0	3	-1	-1	0	1	-1	-1	0	1	0	1	-1	-1	0	0	1	0	1	43	34	6	1	7	3	9	0	43	0	1
1	1	0	1	1	0	0	1	-1	-1	-1	-1	0	1	1	0	0	0	1	43	34	6	2	7	3	9	0	43	0	1
0	3	0	1	0	1	0	1	0	1	0	1	0	1	0	0	1	0	1	43	34	7	1	7	3	9	0	43	0	1
1	1	0	1	1	0	0	1	0	1	0	1	0	1	1	0	0	-1	-1	43	34	7	2	7	3	9	0	43	0	1
1	2	0	1	1	0	0	1	0	1	0	1	0	1	0	1	0	-1	-1	43	34	8	1	7	3	9	0	43	0	1
0	3	0	1	0	1	0	1	0	1	0	1	0	1	0	0	1	1	0	43	34	8	2	7	3	9	0	43	0	1
0	1	0	1	0	1	0	1	0	1	0	1	0	1	1	0	0	1	0	43	34	9	1	7	3	9	0	43	0	1
1	2	0	1	1	0	0	1	0	1	0	1	0	1	0	1	0	0	1	43	34	9	2	7	3	9	0	43	0	1
0	4	0	1	1	0	-1	-1	0	1	0	1	0	1	-1	-1	-1	0	1	43	35	1	1	1	3	9	0	43	1	0
1	2	1	0	0	1	1	0	1	0	-1	-1	1	0	0	1	0	0	1	43	35	1	2	1	3	9	0	43	1	0
0	4	1	0	-1	-1	1	0	-1	-1	1	0	0	1	-1	-1	-1	0	1	43	35	2	1	1	3	9	0	43	1	0
1	1	0	1	1	0	0	1	1	0	0	1	-1	-1	1	0	0	0	1	43	35	2	2	1	3	9	0	43	1	0
1	2	-1	-1	1	0	-1	-1	0	1	0	1	1	0	0	1	0	0	1	43	35	3	1	1	3	9	0	43	1	0
0	4	0	1	-1	-1	-1	-1	1	0	1	0	-1	-1	-1	-1	-1	0	1	43	35	3	2	1	3	9	0	43	1	0
0	2	1	0	-1	-1	0	1	1	0	-1	-1	0	1	0	1	0	0	1	43	35	4	1	1	3	9	0	43	1	0
1	1	-1	-1	0	1	-1	-1	-1	-1	0	1	1	0	1	0	0	0	1	43	35	4	2	1	3	9	0	43	1	0
0	1	0	1	1	0	1	0	-1	-1	-1	-1	-1	-1	1	0	0	0	1	43	35	5	1	1	3	9	0	43	1	0
1	2	1	0	1	0	0	1	0	1	1	0	1	0	0	1	0	0	1	43	35	5	2	1	3	9	0	43	1	0
1	2	-1	-1	0	1	0	1	-1	-1	1	0	0	1	0	1	0	0	1	43	35	6	1	1	3	9	0	43	1	0
0	1	1	0	-1	-1	1	0	1	0	-1	-1	-1	-1	1	0	0	0	1	43	35	6	2	1	3	9	0	43	1	0
0	4	0	1	0	1	0	1	0	1	0	1	0	1	-1	-1	-1	1	0	43	35	7	1	1	3	9	0	43	1	0
1	1	0	1	1	0	0	1	0	1	0	1	0	1	1	0	0	-1	-1	43	35	7	2	1	3	9	0	43	1	0
0	2	0	1	0	1	0	1	0	1	0	1	0	1	0	1	0	-1	-1	43	35	8	1	1	3	9	0	43	1	0
1	1	0	1	1	0	0	1	0	1	0	1	0	1	1	0	0	1	0	43	35	8	2	1	3	9	0	43	1	0
0	1	0	1	1	0	0	1	0	1	0	1	0	1	1	0	0	1	0	43	35	9	1	1	3	9	0	43	1	0
1	2	0	1	0	1	0	1	0	1	0	1	0	1	0	1	0	0	1	43	35	9	2	1	3	9	0	43	1	0
0	2	-1	-1	-1	-1	-1	-1	1	0	1	0	1	0	0	1	0	0	1	43	36	1	1	1	1	1	0	43	0	0
1	3	1	0	1	0	0	1	0	1	-1	-1	0	1	0	0	1	0	1	43	36	1	2	1	1	1	0	43	0	0
0	3	0	1	0	1	1	0	-1	-1	1	0	-1	-1	0	0	1	0	1	43	36	2	1	1	1	1	0	43	0	0
1	2	-1	-1	1	0	1	0	1	0	-1	-1	1	0	0	1	0	0	1	43	36	2	2	1	1	1	0	43	0	0
1	3	0	1	0	1	0	1	1	0	-1	-1	1	0	0	0	1	0	1	43	36	3	1	1	1	1	0	43	0	0
0	2	1	0	0	1	1	0	0	1	1	0	-1	-1	0	1	0	0	1	43	36	3	2	1	1	1	0	43	0	0
1	3	-1	-1	1	0	1	0	0	1	1	0	1	0	0	0	1	0	1	43	36	4	1	1	1	1	0	43	0	0
0	1	1	0	-1	-1	0	1	-1	-1	0	1	-1	-1	1	0	0	0	1	43	36	4	2	1	1	1	0	43	0	0
1	1	-1	-1	-1	-1	0	1	-1	-1	1	0	0	1	1	0	0	0	1	43	36	5	1	1	1	1	0	43	0	0
0	3	0	1	-1	-1	-1	-1	0	1	0	1	-1	-1	0	0	1	0	1	43	36	5	2	1	1	1	0	43	0	0
1	1	1	0	1	0	1	0	0	1	0	1	-1	-1	1	0	0	0	1	43	36	6	1	1	1	1	0	43	0	0
0	3	0	1	0	1	-1	-1	-1	-1	-1	-1	0	1	0	0	1	0	1	43	36	6	2	1	1	1	0	43	0	0
0	2	0	1	0	1	0	1	0	1	0	1	0	1	0	1	0	-1	-1	43	36	7	1	1	1	1	0	43	0	0
1	1	0	1	1	0	0	1	0	1	0	1	0	1	1	0	0	0	1	43	36	7	2	1	1	1	0	43	0	0
0	1	0	1	0	1	0	1	0	1	0	1	0	1	1	0	0	-1	-1	43	36	8	1	1	1	1	0	43	0	0
1	3	0	1	1	0	0	1	0	1	0	1	0	1	0	0	1	1	0	43	36	8	2	1	1	1	0	43	0	0
1	3	0	1	1	0	0	1	0	1	0	1	0	1	0	0	1	0	1	43	36	9	1	1	1	1	0	43	0	0
0	2	0	1	0	1	0	1	0	1	0	1	0	1	0	1	0	1	0	43	36	9	2	1	1	1	0	43	0	0
1	2	-1	-1	-1	-1	-1	-1	1	0	1	0	1	0	0	1	0	0	1	44	37	1	1	7	4	16	0	44	0	0
0	4	1	0	1	0	0	1	0	1	-1	-1	0	1	-1	-1	-1	0	1	44	37	1	2	7	4	16	0	44	0	0
0	4	0	1	0	1	1	0	-1	-1	1	0	-1	-1	-1	-1	-1	0	1	44	37	2	1	7	4	16	0	44	0	0
1	2	-1	-1	1	0	1	0	1	0	-1	-1	1	0	0	1	0	0	1	44	37	2	2	7	4	16	0	44	0	0
0	4	0	1	0	1	0	1	1	0	-1	-1	1	0	-1	-1	-1	0	1	44	37	3	1	7	4	16	0	44	0	0
1	2	1	0	0	1	1	0	0	1	1	0	-1	-1	0	1	0	0	1	44	37	3	2	7	4	16	0	44	0	0
1	4	-1	-1	1	0	1	0	0	1	1	0	1	0	-1	-1	-1	0	1	44	37	4	1	7	4	16	0	44	0	0
0	1	1	0	-1	-1	0	1	-1	-1	0	1	-1	-1	1	0	0	0	1	44	37	4	2	7	4	16	0	44	0	0
1	1	-1	-1	-1	-1	0	1	-1	-1	1	0	0	1	1	0	0	0	1	44	37	5	1	7	4	16	0	44	0	0
0	4	0	1	-1	-1	-1	-1	0	1	0	1	-1	-1	-1	-1	-1	0	1	44	37	5	2	7	4	16	0	44	0	0
0	1	1	0	1	0	1	0	0	1	0	1	-1	-1	1	0	0	0	1	44	37	6	1	7	4	16	0	44	0	0
1	4	0	1	0	1	-1	-1	-1	-1	-1	-1	0	1	-1	-1	-1	0	1	44	37	6	2	7	4	16	0	44	0	0
1	4	0	1	0	1	0	1	0	1	0	1	0	1	-1	-1	-1	-1	-1	44	37	7	1	7	4	16	0	44	0	0
0	2	0	1	1	0	0	1	0	1	0	1	0	1	0	1	0	1	0	44	37	7	2	7	4	16	0	44	0	0
0	2	0	1	0	1	0	1	0	1	0	1	0	1	0	1	0	0	1	44	37	8	1	7	4	16	0	44	0	0
1	4	0	1	1	0	0	1	0	1	0	1	0	1	-1	-1	-1	-1	-1	44	37	8	2	7	4	16	0	44	0	0
1	4	0	1	1	0	0	1	0	1	0	1	0	1	-1	-1	-1	0	1	44	37	9	1	7	4	16	0	44	0	0
0	1	0	1	0	1	0	1	0	1	0	1	0	1	1	0	0	1	0	44	37	9	2	7	4	16	0	44	0	0
1	3	0	1	0	1	1	0	-1	-1	0	1	1	0	0	0	1	0	1	45	38	1	1	8	4	16	0	45	0	1
0	2	1	0	0	1	-1	-1	0	1	1	0	-1	-1	0	1	0	0	1	45	38	1	2	8	4	16	0	45	0	1
0	2	0	1	-1	-1	1	0	1	0	1	0	0	1	0	1	0	0	1	45	38	2	1	8	4	16	0	45	0	1
1	3	-1	-1	-1	-1	0	1	-1	-1	-1	-1	-1	-1	0	0	1	0	1	45	38	2	2	8	4	16	0	45	0	1
0	3	1	0	1	0	1	0	0	1	1	0	0	1	0	0	1	0	1	45	38	3	1	8	4	16	0	45	0	1
1	2	0	1	-1	-1	1	0	-1	-1	0	1	1	0	0	1	0	0	1	45	38	3	2	8	4	16	0	45	0	1
1	2	1	0	0	1	0	1	-1	-1	0	1	0	1	0	1	0	0	1	45	38	4	1	8	4	16	0	45	0	1
0	1	-1	-1	1	0	0	1	1	0	-1	-1	1	0	1	0	0	0	1	45	38	4	2	8	4	16	0	45	0	1
1	1	0	1	1	0	-1	-1	1	0	1	0	1	0	1	0	0	0	1	45	38	5	1	8	4	16	0	45	0	1
0	2	-1	-1	1	0	0	1	-1	-1	0	1	-1	-1	0	1	0	0	1	45	38	5	2	8	4	16	0	45	0	1
0	1	1	0	0	1	0	1	0	1	1	0	1	0	1	0	0	0	1	45	38	6	1	8	4	16	0	45	0	1
1	3	-1	-1	0	1	-1	-1	1	0	-1	-1	0	1	0	0	1	0	1	45	38	6	2	8	4	16	0	45	0	1
1	3	0	1	0	1	0	1	0	1	0	1	0	1	0	0	1	0	1	45	38	7	1	8	4	16	0	45	0	1
0	1	0	1	1	0	0	1	0	1	0	1	0	1	1	0	0	-1	-1	45	38	7	2	8	4	16	0	45	0	1
1	2	0	1	1	0	0	1	0	1	0	1	0	1	0	1	0	-1	-1	45	38	8	1	8	4	16	0	45	0	1
0	3	0	1	0	1	0	1	0	1	0	1	0	1	0	0	1	1	0	45	38	8	2	8	4	16	0	45	0	1
0	1	0	1	0	1	0	1	0	1	0	1	0	1	1	0	0	1	0	45	38	9	1	8	4	16	0	45	0	1
1	2	0	1	1	0	0	1	0	1	0	1	0	1	0	1	0	0	1	45	38	9	2	8	4	16	0	45	0	1
0	2	0	1	0	1	-1	-1	0	1	-1	-1	1	0	0	1	0	0	1	41	39	1	1	8	3	9	0	41	0	0
1	3	-1	-1	-1	-1	1	0	1	0	1	0	-1	-1	0	0	1	0	1	41	39	1	2	8	3	9	0	41	0	0
1	3	-1	-1	-1	-1	-1	-1	0	1	0	1	0	1	0	0	1	0	1	41	39	2	1	8	3	9	0	41	0	0
0	1	1	0	0	1	-1	-1	-1	-1	1	0	1	0	1	0	0	0	1	41	39	2	2	8	3	9	0	41	0	0
1	3	0	1	-1	-1	0	1	0	1	1	0	1	0	0	0	1	0	1	41	39	3	1	8	3	9	0	41	0	0
0	2	1	0	0	1	0	1	-1	-1	-1	-1	-1	-1	0	1	0	0	1	41	39	3	2	8	3	9	0	41	0	0
1	2	0	1	1	0	1	0	-1	-1	0	1	1	0	0	1	0	0	1	41	39	4	1	8	3	9	0	41	0	0
0	1	-1	-1	0	1	0	1	1	0	-1	-1	0	1	1	0	0	0	1	41	39	4	2	8	3	9	0	41	0	0
0	3	1	0	0	1	1	0	1	0	0	1	0	1	0	0	1	0	1	41	39	5	1	8	3	9	0	41	0	0
1	2	0	1	1	0	-1	-1	0	1	-1	-1	-1	-1	0	1	0	0	1	41	39	5	2	8	3	9	0	41	0	0
0	1	-1	-1	-1	-1	-1	-1	0	1	1	0	-1	-1	1	0	0	0	1	41	39	6	1	8	3	9	0	41	0	0
1	3	1	0	1	0	1	0	1	0	0	1	0	1	0	0	1	0	1	41	39	6	2	8	3	9	0	41	0	0
1	3	0	1	0	1	0	1	0	1	0	1	0	1	0	0	1	-1	-1	41	39	7	1	8	3	9	0	41	0	0
0	2	0	1	1	0	0	1	0	1	0	1	0	1	0	1	0	0	1	41	39	7	2	8	3	9	0	41	0	0
0	1	0	1	1	0	0	1	0	1	0	1	0	1	1	0	0	0	1	41	39	8	1	8	3	9	0	41	0	0
1	3	0	1	0	1	0	1	0	1	0	1	0	1	0	0	1	1	0	41	39	8	2	8	3	9	0	41	0	0
1	2	0	1	0	1	0	1	0	1	0	1	0	1	0	1	0	1	0	41	39	9	1	8	3	9	0	41	0	0
0	1	0	1	1	0	0	1	0	1	0	1	0	1	1	0	0	-1	-1	41	39	9	2	8	3	9	0	41	0	0
1	4	0	1	1	0	-1	-1	0	1	0	1	0	1	-1	-1	-1	0	1	36	40	1	1	3	3	9	0	36	0	1
0	2	1	0	0	1	1	0	1	0	-1	-1	1	0	0	1	0	0	1	36	40	1	2	3	3	9	0	36	0	1
0	4	1	0	-1	-1	1	0	-1	-1	1	0	0	1	-1	-1	-1	0	1	36	40	2	1	3	3	9	0	36	0	1
1	1	0	1	1	0	0	1	1	0	0	1	-1	-1	1	0	0	0	1	36	40	2	2	3	3	9	0	36	0	1
1	2	-1	-1	1	0	-1	-1	0	1	0	1	1	0	0	1	0	0	1	36	40	3	1	3	3	9	0	36	0	1
0	4	0	1	-1	-1	-1	-1	1	0	1	0	-1	-1	-1	-1	-1	0	1	36	40	3	2	3	3	9	0	36	0	1
1	2	1	0	-1	-1	0	1	1	0	-1	-1	0	1	0	1	0	0	1	36	40	4	1	3	3	9	0	36	0	1
0	1	-1	-1	0	1	-1	-1	-1	-1	0	1	1	0	1	0	0	0	1	36	40	4	2	3	3	9	0	36	0	1
1	1	0	1	1	0	1	0	-1	-1	-1	-1	-1	-1	1	0	0	0	1	36	40	5	1	3	3	9	0	36	0	1
0	2	1	0	1	0	0	1	0	1	1	0	1	0	0	1	0	0	1	36	40	5	2	3	3	9	0	36	0	1
1	2	-1	-1	0	1	0	1	-1	-1	1	0	0	1	0	1	0	0	1	36	40	6	1	3	3	9	0	36	0	1
0	1	1	0	-1	-1	1	0	1	0	-1	-1	-1	-1	1	0	0	0	1	36	40	6	2	3	3	9	0	36	0	1
1	4	0	1	0	1	0	1	0	1	0	1	0	1	-1	-1	-1	1	0	36	40	7	1	3	3	9	0	36	0	1
0	1	0	1	1	0	0	1	0	1	0	1	0	1	1	0	0	-1	-1	36	40	7	2	3	3	9	0	36	0	1
1	2	0	1	0	1	0	1	0	1	0	1	0	1	0	1	0	-1	-1	36	40	8	1	3	3	9	0	36	0	1
0	1	0	1	1	0	0	1	0	1	0	1	0	1	1	0	0	1	0	36	40	8	2	3	3	9	0	36	0	1
1	1	0	1	1	0	0	1	0	1	0	1	0	1	1	0	0	1	0	36	40	9	1	3	3	9	0	36	0	1
0	2	0	1	0	1	0	1	0	1	0	1	0	1	0	1	0	0	1	36	40	9	2	3	3	9	0	36	0	1
1	1	0	1	1	0	1	0	-1	-1	1	0	0	1	1	0	0	0	1	31	42	1	1	10	7	49	0	31	1	0
0	4	1	0	1	0	-1	-1	1	0	0	1	1	0	-1	-1	-1	0	1	31	42	1	2	10	7	49	0	31	1	0
1	1	-1	-1	-1	-1	-1	-1	-1	-1	-1	-1	0	1	1	0	0	0	1	31	42	2	1	10	7	49	0	31	1	0
0	4	0	1	-1	-1	0	1	1	0	0	1	-1	-1	-1	-1	-1	0	1	31	42	2	2	10	7	49	0	31	1	0
1	1	0	1	0	1	1	0	0	1	0	1	0	1	1	0	0	0	1	31	42	3	1	10	7	49	0	31	1	0
0	2	-1	-1	-1	-1	0	1	-1	-1	1	0	-1	-1	0	1	0	0	1	31	42	3	2	10	7	49	0	31	1	0
1	4	1	0	1	0	0	1	-1	-1	1	0	1	0	-1	-1	-1	0	1	31	42	4	1	10	7	49	0	31	1	0
0	2	-1	-1	0	1	1	0	0	1	-1	-1	0	1	0	1	0	0	1	31	42	4	2	10	7	49	0	31	1	0
1	1	1	0	-1	-1	-1	-1	1	0	0	1	1	0	1	0	0	0	1	31	42	5	1	10	7	49	0	31	1	0
0	2	0	1	-1	-1	1	0	0	1	-1	-1	-1	-1	0	1	0	0	1	31	42	5	2	10	7	49	0	31	1	0
0	4	-1	-1	0	1	-1	-1	0	1	0	1	-1	-1	-1	-1	-1	0	1	31	42	6	1	10	7	49	0	31	1	0
1	1	0	1	1	0	0	1	-1	-1	-1	-1	0	1	1	0	0	0	1	31	42	6	2	10	7	49	0	31	1	0
1	4	0	1	0	1	0	1	0	1	0	1	0	1	-1	-1	-1	0	1	31	42	7	1	10	7	49	0	31	1	0
0	2	0	1	1	0	0	1	0	1	0	1	0	1	0	1	0	1	0	31	42	7	2	10	7	49	0	31	1	0
1	1	0	1	0	1	0	1	0	1	0	1	0	1	1	0	0	0	1	31	42	8	1	10	7	49	0	31	1	0
0	2	0	1	1	0	0	1	0	1	0	1	0	1	0	1	0	-1	-1	31	42	8	2	10	7	49	0	31	1	0
0	4	0	1	1	0	0	1	0	1	0	1	0	1	-1	-1	-1	-1	-1	31	42	9	1	10	7	49	0	31	1	0
1	1	0	1	0	1	0	1	0	1	0	1	0	1	1	0	0	0	1	31	42	9	2	10	7	49	0	31	1	0
0	2	0	1	0	1	-1	-1	0	1	-1	-1	1	0	0	1	0	0	1	32	43	1	1	10	4	16	0	32	1	1
1	3	-1	-1	-1	-1	1	0	1	0	1	0	-1	-1	0	0	1	0	1	32	43	1	2	10	4	16	0	32	1	1
0	3	-1	-1	-1	-1	-1	-1	0	1	0	1	0	1	0	0	1	0	1	32	43	2	1	10	4	16	0	32	1	1
1	1	1	0	0	1	-1	-1	-1	-1	1	0	1	0	1	0	0	0	1	32	43	2	2	10	4	16	0	32	1	1
1	3	0	1	-1	-1	0	1	0	1	1	0	1	0	0	0	1	0	1	32	43	3	1	10	4	16	0	32	1	1
0	2	1	0	0	1	0	1	-1	-1	-1	-1	-1	-1	0	1	0	0	1	32	43	3	2	10	4	16	0	32	1	1
0	2	0	1	1	0	1	0	-1	-1	0	1	1	0	0	1	0	0	1	32	43	4	1	10	4	16	0	32	1	1
1	1	-1	-1	0	1	0	1	1	0	-1	-1	0	1	1	0	0	0	1	32	43	4	2	10	4	16	0	32	1	1
1	3	1	0	0	1	1	0	1	0	0	1	0	1	0	0	1	0	1	32	43	5	1	10	4	16	0	32	1	1
0	2	0	1	1	0	-1	-1	0	1	-1	-1	-1	-1	0	1	0	0	1	32	43	5	2	10	4	16	0	32	1	1
0	1	-1	-1	-1	-1	-1	-1	0	1	1	0	-1	-1	1	0	0	0	1	32	43	6	1	10	4	16	0	32	1	1
1	3	1	0	1	0	1	0	1	0	0	1	0	1	0	0	1	0	1	32	43	6	2	10	4	16	0	32	1	1
0	3	0	1	0	1	0	1	0	1	0	1	0	1	0	0	1	0	1	32	43	7	1	10	4	16	0	32	1	1
1	2	0	1	1	0	0	1	0	1	0	1	0	1	0	1	0	1	0	32	43	7	2	10	4	16	0	32	1	1
0	1	0	1	0	1	0	1	0	1	0	1	0	1	1	0	0	0	1	32	43	8	1	10	4	16	0	32	1	1
1	2	0	1	1	0	0	1	0	1	0	1	0	1	0	1	0	-1	-1	32	43	8	2	10	4	16	0	32	1	1
1	3	0	1	1	0	0	1	0	1	0	1	0	1	0	0	1	-1	-1	32	43	9	1	10	4	16	0	32	1	1
0	1	0	1	0	1	0	1	0	1	0	1	0	1	1	0	0	0	1	32	43	9	2	10	4	16	0	32	1	1
0	4	0	1	0	1	1	0	-1	-1	0	1	1	0	-1	-1	-1	0	1	40	44	1	1	1	6	36	0	40	0	1
1	2	1	0	0	1	-1	-1	0	1	1	0	-1	-1	0	1	0	0	1	40	44	1	2	1	6	36	0	40	0	1
1	2	0	1	-1	-1	1	0	1	0	1	0	0	1	0	1	0	0	1	40	44	2	1	1	6	36	0	40	0	1
0	4	-1	-1	-1	-1	0	1	-1	-1	-1	-1	-1	-1	-1	-1	-1	0	1	40	44	2	2	1	6	36	0	40	0	1
0	4	1	0	1	0	1	0	0	1	1	0	0	1	-1	-1	-1	0	1	40	44	3	1	1	6	36	0	40	0	1
1	2	0	1	-1	-1	1	0	-1	-1	0	1	1	0	0	1	0	0	1	40	44	3	2	1	6	36	0	40	0	1
1	2	1	0	0	1	0	1	-1	-1	0	1	0	1	0	1	0	0	1	40	44	4	1	1	6	36	0	40	0	1
0	1	-1	-1	1	0	0	1	1	0	-1	-1	1	0	1	0	0	0	1	40	44	4	2	1	6	36	0	40	0	1
1	1	0	1	1	0	-1	-1	1	0	1	0	1	0	1	0	0	0	1	40	44	5	1	1	6	36	0	40	0	1
0	2	-1	-1	1	0	0	1	-1	-1	0	1	-1	-1	0	1	0	0	1	40	44	5	2	1	6	36	0	40	0	1
1	1	1	0	0	1	0	1	0	1	1	0	1	0	1	0	0	0	1	40	44	6	1	1	6	36	0	40	0	1
0	4	-1	-1	0	1	-1	-1	1	0	-1	-1	0	1	-1	-1	-1	0	1	40	44	6	2	1	6	36	0	40	0	1
1	2	0	1	0	1	0	1	0	1	0	1	0	1	0	1	0	-1	-1	40	44	7	1	1	6	36	0	40	0	1
0	1	0	1	1	0	0	1	0	1	0	1	0	1	1	0	0	0	1	40	44	7	2	1	6	36	0	40	0	1
0	1	0	1	0	1	0	1	0	1	0	1	0	1	1	0	0	-1	-1	40	44	8	1	1	6	36	0	40	0	1
1	4	0	1	1	0	0	1	0	1	0	1	0	1	-1	-1	-1	1	0	40	44	8	2	1	6	36	0	40	0	1
0	4	0	1	1	0	0	1	0	1	0	1	0	1	-1	-1	-1	0	1	40	44	9	1	1	6	36	0	40	0	1
1	2	0	1	0	1	0	1	0	1	0	1	0	1	0	1	0	1	0	40	44	9	2	1	6	36	0	40	0	1
1	3	0	1	1	0	-1	-1	0	1	0	1	0	1	0	0	1	0	1	51	45	1	1	1	3	9	0	51	1	0
0	2	1	0	0	1	1	0	1	0	-1	-1	1	0	0	1	0	0	1	51	45	1	2	1	3	9	0	51	1	0
0	3	1	0	-1	-1	1	0	-1	-1	1	0	0	1	0	0	1	0	1	51	45	2	1	1	3	9	0	51	1	0
1	1	0	1	1	0	0	1	1	0	0	1	-1	-1	1	0	0	0	1	51	45	2	2	1	3	9	0	51	1	0
1	2	-1	-1	1	0	-1	-1	0	1	0	1	1	0	0	1	0	0	1	51	45	3	1	1	3	9	0	51	1	0
0	3	0	1	-1	-1	-1	-1	1	0	1	0	-1	-1	0	0	1	0	1	51	45	3	2	1	3	9	0	51	1	0
0	2	1	0	-1	-1	0	1	1	0	-1	-1	0	1	0	1	0	0	1	51	45	4	1	1	3	9	0	51	1	0
1	1	-1	-1	0	1	-1	-1	-1	-1	0	1	1	0	1	0	0	0	1	51	45	4	2	1	3	9	0	51	1	0
1	1	0	1	1	0	1	0	-1	-1	-1	-1	-1	-1	1	0	0	0	1	51	45	5	1	1	3	9	0	51	1	0
0	2	1	0	1	0	0	1	0	1	1	0	1	0	0	1	0	0	1	51	45	5	2	1	3	9	0	51	1	0
1	2	-1	-1	0	1	0	1	-1	-1	1	0	0	1	0	1	0	0	1	51	45	6	1	1	3	9	0	51	1	0
0	1	1	0	-1	-1	1	0	1	0	-1	-1	-1	-1	1	0	0	0	1	51	45	6	2	1	3	9	0	51	1	0
0	3	0	1	0	1	0	1	0	1	0	1	0	1	0	0	1	-1	-1	51	45	7	1	1	3	9	0	51	1	0
1	2	0	1	1	0	0	1	0	1	0	1	0	1	0	1	0	0	1	51	45	7	2	1	3	9	0	51	1	0
1	1	0	1	1	0	0	1	0	1	0	1	0	1	1	0	0	0	1	51	45	8	1	1	3	9	0	51	1	0
0	3	0	1	0	1	0	1	0	1	0	1	0	1	0	0	1	1	0	51	45	8	2	1	3	9	0	51	1	0
0	2	0	1	0	1	0	1	0	1	0	1	0	1	0	1	0	1	0	51	45	9	1	1	3	9	0	51	1	0
1	1	0	1	1	0	0	1	0	1	0	1	0	1	1	0	0	-1	-1	51	45	9	2	1	3	9	0	51	1	0
1	1	-1	-1	-1	-1	1	0	0	1	0	1	1	0	1	0	0	0	1	41	46	1	1	7	3	9	0	41	0	0
0	2	0	1	1	0	-1	-1	1	0	1	0	-1	-1	0	1	0	0	1	41	46	1	2	7	3	9	0	41	0	0
0	4	1	0	1	0	-1	-1	-1	-1	-1	-1	-1	-1	-1	-1	-1	0	1	41	46	2	1	7	3	9	0	41	0	0
1	2	0	1	-1	-1	0	1	1	0	0	1	0	1	0	1	0	0	1	41	46	2	2	7	3	9	0	41	0	0
1	1	1	0	0	1	-1	-1	1	0	0	1	0	1	1	0	0	0	1	41	46	3	1	7	3	9	0	41	0	0
0	4	-1	-1	0	1	1	0	-1	-1	-1	-1	1	0	-1	-1	-1	0	1	41	46	3	2	7	3	9	0	41	0	0
1	2	-1	-1	1	0	0	1	1	0	1	0	-1	-1	0	1	0	0	1	41	46	4	1	7	3	9	0	41	0	0
0	1	1	0	-1	-1	0	1	0	1	-1	-1	1	0	1	0	0	0	1	41	46	4	2	7	3	9	0	41	0	0
1	4	0	1	0	1	0	1	0	1	-1	-1	1	0	-1	-1	-1	0	1	41	46	5	1	7	3	9	0	41	0	0
0	1	-1	-1	1	0	-1	-1	-1	-1	0	1	0	1	1	0	0	0	1	41	46	5	2	7	3	9	0	41	0	0
1	2	1	0	-1	-1	-1	-1	-1	-1	-1	-1	0	1	0	1	0	0	1	41	46	6	1	7	3	9	0	41	0	0
0	1	-1	-1	0	1	0	1	1	0	1	0	-1	-1	1	0	0	0	1	41	46	6	2	7	3	9	0	41	0	0
1	4	0	1	0	1	0	1	0	1	0	1	0	1	-1	-1	-1	0	1	41	46	7	1	7	3	9	0	41	0	0
0	1	0	1	1	0	0	1	0	1	0	1	0	1	1	0	0	-1	-1	41	46	7	2	7	3	9	0	41	0	0
1	2	0	1	1	0	0	1	0	1	0	1	0	1	0	1	0	-1	-1	41	46	8	1	7	3	9	0	41	0	0
0	4	0	1	0	1	0	1	0	1	0	1	0	1	-1	-1	-1	1	0	41	46	8	2	7	3	9	0	41	0	0
1	1	0	1	0	1	0	1	0	1	0	1	0	1	1	0	0	1	0	41	46	9	1	7	3	9	0	41	0	0
0	2	0	1	1	0	0	1	0	1	0	1	0	1	0	1	0	0	1	41	46	9	2	7	3	9	0	41	0	0
1	1	0	1	1	0	1	0	-1	-1	1	0	0	1	1	0	0	0	1	30	47	1	1	10	5	25	0	30	1	0
0	3	1	0	1	0	-1	-1	1	0	0	1	1	0	0	0	1	0	1	30	47	1	2	10	5	25	0	30	1	0
1	1	-1	-1	-1	-1	-1	-1	-1	-1	-1	-1	0	1	1	0	0	0	1	30	47	2	1	10	5	25	0	30	1	0
0	3	0	1	-1	-1	0	1	1	0	0	1	-1	-1	0	0	1	0	1	30	47	2	2	10	5	25	0	30	1	0
1	1	0	1	0	1	1	0	0	1	0	1	0	1	1	0	0	0	1	30	47	3	1	10	5	25	0	30	1	0
0	2	-1	-1	-1	-1	0	1	-1	-1	1	0	-1	-1	0	1	0	0	1	30	47	3	2	10	5	25	0	30	1	0
1	3	1	0	1	0	0	1	-1	-1	1	0	1	0	0	0	1	0	1	30	47	4	1	10	5	25	0	30	1	0
0	2	-1	-1	0	1	1	0	0	1	-1	-1	0	1	0	1	0	0	1	30	47	4	2	10	5	25	0	30	1	0
1	1	1	0	-1	-1	-1	-1	1	0	0	1	1	0	1	0	0	0	1	30	47	5	1	10	5	25	0	30	1	0
0	2	0	1	-1	-1	1	0	0	1	-1	-1	-1	-1	0	1	0	0	1	30	47	5	2	10	5	25	0	30	1	0
1	3	-1	-1	0	1	-1	-1	0	1	0	1	-1	-1	0	0	1	0	1	30	47	6	1	10	5	25	0	30	1	0
0	1	0	1	1	0	0	1	-1	-1	-1	-1	0	1	1	0	0	0	1	30	47	6	2	10	5	25	0	30	1	0
1	3	0	1	0	1	0	1	0	1	0	1	0	1	0	0	1	-1	-1	30	47	7	1	10	5	25	0	30	1	0
0	2	0	1	1	0	0	1	0	1	0	1	0	1	0	1	0	1	0	30	47	7	2	10	5	25	0	30	1	0
1	2	0	1	0	1	0	1	0	1	0	1	0	1	0	1	0	0	1	30	47	8	1	10	5	25	0	30	1	0
0	3	0	1	1	0	0	1	0	1	0	1	0	1	0	0	1	-1	-1	30	47	8	2	10	5	25	0	30	1	0
1	3	0	1	1	0	0	1	0	1	0	1	0	1	0	0	1	0	1	30	47	9	1	10	5	25	0	30	1	0
0	1	0	1	0	1	0	1	0	1	0	1	0	1	1	0	0	1	0	30	47	9	2	10	5	25	0	30	1	0
1	2	-1	-1	-1	-1	-1	-1	1	0	1	0	1	0	0	1	0	0	1	42	48	1	1	7	3	9	0	42	0	0
0	4	1	0	1	0	0	1	0	1	-1	-1	0	1	-1	-1	-1	0	1	42	48	1	2	7	3	9	0	42	0	0
1	4	0	1	0	1	1	0	-1	-1	1	0	-1	-1	-1	-1	-1	0	1	42	48	2	1	7	3	9	0	42	0	0
0	2	-1	-1	1	0	1	0	1	0	-1	-1	1	0	0	1	0	0	1	42	48	2	2	7	3	9	0	42	0	0
1	4	0	1	0	1	0	1	1	0	-1	-1	1	0	-1	-1	-1	0	1	42	48	3	1	7	3	9	0	42	0	0
0	2	1	0	0	1	1	0	0	1	1	0	-1	-1	0	1	0	0	1	42	48	3	2	7	3	9	0	42	0	0
1	4	-1	-1	1	0	1	0	0	1	1	0	1	0	-1	-1	-1	0	1	42	48	4	1	7	3	9	0	42	0	0
0	1	1	0	-1	-1	0	1	-1	-1	0	1	-1	-1	1	0	0	0	1	42	48	4	2	7	3	9	0	42	0	0
1	1	-1	-1	-1	-1	0	1	-1	-1	1	0	0	1	1	0	0	0	1	42	48	5	1	7	3	9	0	42	0	0
0	4	0	1	-1	-1	-1	-1	0	1	0	1	-1	-1	-1	-1	-1	0	1	42	48	5	2	7	3	9	0	42	0	0
0	1	1	0	1	0	1	0	0	1	0	1	-1	-1	1	0	0	0	1	42	48	6	1	7	3	9	0	42	0	0
1	4	0	1	0	1	-1	-1	-1	-1	-1	-1	0	1	-1	-1	-1	0	1	42	48	6	2	7	3	9	0	42	0	0
1	4	0	1	0	1	0	1	0	1	0	1	0	1	-1	-1	-1	1	0	42	48	7	1	7	3	9	0	42	0	0
0	1	0	1	1	0	0	1	0	1	0	1	0	1	1	0	0	-1	-1	42	48	7	2	7	3	9	0	42	0	0
1	2	0	1	0	1	0	1	0	1	0	1	0	1	0	1	0	-1	-1	42	48	8	1	7	3	9	0	42	0	0
0	1	0	1	1	0	0	1	0	1	0	1	0	1	1	0	0	1	0	42	48	8	2	7	3	9	0	42	0	0
0	1	0	1	1	0	0	1	0	1	0	1	0	1	1	0	0	1	0	42	48	9	1	7	3	9	0	42	0	0
1	2	0	1	0	1	0	1	0	1	0	1	0	1	0	1	0	0	1	42	48	9	2	7	3	9	0	42	0	0
0	2	-1	-1	-1	-1	-1	-1	1	0	1	0	1	0	0	1	0	0	1	45	49	1	1	1	2	4	0	45	0	0
1	3	1	0	1	0	0	1	0	1	-1	-1	0	1	0	0	1	0	1	45	49	1	2	1	2	4	0	45	0	0
0	3	0	1	0	1	1	0	-1	-1	1	0	-1	-1	0	0	1	0	1	45	49	2	1	1	2	4	0	45	0	0
1	2	-1	-1	1	0	1	0	1	0	-1	-1	1	0	0	1	0	0	1	45	49	2	2	1	2	4	0	45	0	0
1	3	0	1	0	1	0	1	1	0	-1	-1	1	0	0	0	1	0	1	45	49	3	1	1	2	4	0	45	0	0
0	2	1	0	0	1	1	0	0	1	1	0	-1	-1	0	1	0	0	1	45	49	3	2	1	2	4	0	45	0	0
1	3	-1	-1	1	0	1	0	0	1	1	0	1	0	0	0	1	0	1	45	49	4	1	1	2	4	0	45	0	0
0	1	1	0	-1	-1	0	1	-1	-1	0	1	-1	-1	1	0	0	0	1	45	49	4	2	1	2	4	0	45	0	0
1	1	-1	-1	-1	-1	0	1	-1	-1	1	0	0	1	1	0	0	0	1	45	49	5	1	1	2	4	0	45	0	0
0	3	0	1	-1	-1	-1	-1	0	1	0	1	-1	-1	0	0	1	0	1	45	49	5	2	1	2	4	0	45	0	0
1	1	1	0	1	0	1	0	0	1	0	1	-1	-1	1	0	0	0	1	45	49	6	1	1	2	4	0	45	0	0
0	3	0	1	0	1	-1	-1	-1	-1	-1	-1	0	1	0	0	1	0	1	45	49	6	2	1	2	4	0	45	0	0
0	2	0	1	0	1	0	1	0	1	0	1	0	1	0	1	0	-1	-1	45	49	7	1	1	2	4	0	45	0	0
1	1	0	1	1	0	0	1	0	1	0	1	0	1	1	0	0	0	1	45	49	7	2	1	2	4	0	45	0	0
0	1	0	1	0	1	0	1	0	1	0	1	0	1	1	0	0	-1	-1	45	49	8	1	1	2	4	0	45	0	0
1	3	0	1	1	0	0	1	0	1	0	1	0	1	0	0	1	1	0	45	49	8	2	1	2	4	0	45	0	0
1	3	0	1	1	0	0	1	0	1	0	1	0	1	0	0	1	0	1	45	49	9	1	1	2	4	0	45	0	0
0	2	0	1	0	1	0	1	0	1	0	1	0	1	0	1	0	1	0	45	49	9	2	1	2	4	0	45	0	0
1	1	0	1	1	0	1	0	-1	-1	1	0	0	1	1	0	0	0	1	53	50	1	1	2	2	4	0	53	1	1
0	4	1	0	1	0	-1	-1	1	0	0	1	1	0	-1	-1	-1	0	1	53	50	1	2	2	2	4	0	53	1	1
0	1	-1	-1	-1	-1	-1	-1	-1	-1	-1	-1	0	1	1	0	0	0	1	53	50	2	1	2	2	4	0	53	1	1
1	4	0	1	-1	-1	0	1	1	0	0	1	-1	-1	-1	-1	-1	0	1	53	50	2	2	2	2	4	0	53	1	1
1	1	0	1	0	1	1	0	0	1	0	1	0	1	1	0	0	0	1	53	50	3	1	2	2	4	0	53	1	1
0	2	-1	-1	-1	-1	0	1	-1	-1	1	0	-1	-1	0	1	0	0	1	53	50	3	2	2	2	4	0	53	1	1
0	4	1	0	1	0	0	1	-1	-1	1	0	1	0	-1	-1	-1	0	1	53	50	4	1	2	2	4	0	53	1	1
1	2	-1	-1	0	1	1	0	0	1	-1	-1	0	1	0	1	0	0	1	53	50	4	2	2	2	4	0	53	1	1
0	1	1	0	-1	-1	-1	-1	1	0	0	1	1	0	1	0	0	0	1	53	50	5	1	2	2	4	0	53	1	1
1	2	0	1	-1	-1	1	0	0	1	-1	-1	-1	-1	0	1	0	0	1	53	50	5	2	2	2	4	0	53	1	1
0	4	-1	-1	0	1	-1	-1	0	1	0	1	-1	-1	-1	-1	-1	0	1	53	50	6	1	2	2	4	0	53	1	1
1	1	0	1	1	0	0	1	-1	-1	-1	-1	0	1	1	0	0	0	1	53	50	6	2	2	2	4	0	53	1	1
0	4	0	1	0	1	0	1	0	1	0	1	0	1	-1	-1	-1	-1	-1	53	50	7	1	2	2	4	0	53	1	1
1	2	0	1	1	0	0	1	0	1	0	1	0	1	0	1	0	1	0	53	50	7	2	2	2	4	0	53	1	1
0	2	0	1	0	1	0	1	0	1	0	1	0	1	0	1	0	0	1	53	50	8	1	2	2	4	0	53	1	1
1	4	0	1	1	0	0	1	0	1	0	1	0	1	-1	-1	-1	-1	-1	53	50	8	2	2	2	4	0	53	1	1
1	4	0	1	1	0	0	1	0	1	0	1	0	1	-1	-1	-1	0	1	53	50	9	1	2	2	4	0	53	1	1
0	1	0	1	0	1	0	1	0	1	0	1	0	1	1	0	0	1	0	53	50	9	2	2	2	4	0	53	1	1
1	4	0	1	1	0	-1	-1	0	1	0	1	0	1	-1	-1	-1	0	1	40	51	1	1	6	6	36	0	40	0	1
0	2	1	0	0	1	1	0	1	0	-1	-1	1	0	0	1	0	0	1	40	51	1	2	6	6	36	0	40	0	1
1	4	1	0	-1	-1	1	0	-1	-1	1	0	0	1	-1	-1	-1	0	1	40	51	2	1	6	6	36	0	40	0	1
0	1	0	1	1	0	0	1	1	0	0	1	-1	-1	1	0	0	0	1	40	51	2	2	6	6	36	0	40	0	1
1	2	-1	-1	1	0	-1	-1	0	1	0	1	1	0	0	1	0	0	1	40	51	3	1	6	6	36	0	40	0	1
0	4	0	1	-1	-1	-1	-1	1	0	1	0	-1	-1	-1	-1	-1	0	1	40	51	3	2	6	6	36	0	40	0	1
1	2	1	0	-1	-1	0	1	1	0	-1	-1	0	1	0	1	0	0	1	40	51	4	1	6	6	36	0	40	0	1
0	1	-1	-1	0	1	-1	-1	-1	-1	0	1	1	0	1	0	0	0	1	40	51	4	2	6	6	36	0	40	0	1
1	1	0	1	1	0	1	0	-1	-1	-1	-1	-1	-1	1	0	0	0	1	40	51	5	1	6	6	36	0	40	0	1
0	2	1	0	1	0	0	1	0	1	1	0	1	0	0	1	0	0	1	40	51	5	2	6	6	36	0	40	0	1
1	2	-1	-1	0	1	0	1	-1	-1	1	0	0	1	0	1	0	0	1	40	51	6	1	6	6	36	0	40	0	1
0	1	1	0	-1	-1	1	0	1	0	-1	-1	-1	-1	1	0	0	0	1	40	51	6	2	6	6	36	0	40	0	1
1	4	0	1	0	1	0	1	0	1	0	1	0	1	-1	-1	-1	-1	-1	40	51	7	1	6	6	36	0	40	0	1
0	2	0	1	1	0	0	1	0	1	0	1	0	1	0	1	0	0	1	40	51	7	2	6	6	36	0	40	0	1
1	1	0	1	1	0	0	1	0	1	0	1	0	1	1	0	0	0	1	40	51	8	1	6	6	36	0	40	0	1
0	4	0	1	0	1	0	1	0	1	0	1	0	1	-1	-1	-1	1	0	40	51	8	2	6	6	36	0	40	0	1
1	2	0	1	0	1	0	1	0	1	0	1	0	1	0	1	0	1	0	40	51	9	1	6	6	36	0	40	0	1
0	1	0	1	1	0	0	1	0	1	0	1	0	1	1	0	0	-1	-1	40	51	9	2	6	6	36	0	40	0	1
1	1	-1	-1	-1	-1	1	0	0	1	0	1	1	0	1	0	0	0	1	50	52	1	1	9	2	4	0	50	1	0
0	2	0	1	1	0	-1	-1	1	0	1	0	-1	-1	0	1	0	0	1	50	52	1	2	9	2	4	0	50	1	0
1	3	1	0	1	0	-1	-1	-1	-1	-1	-1	-1	-1	0	0	1	0	1	50	52	2	1	9	2	4	0	50	1	0
0	2	0	1	-1	-1	0	1	1	0	0	1	0	1	0	1	0	0	1	50	52	2	2	9	2	4	0	50	1	0
1	1	1	0	0	1	-1	-1	1	0	0	1	0	1	1	0	0	0	1	50	52	3	1	9	2	4	0	50	1	0
0	3	-1	-1	0	1	1	0	-1	-1	-1	-1	1	0	0	0	1	0	1	50	52	3	2	9	2	4	0	50	1	0
1	2	-1	-1	1	0	0	1	1	0	1	0	-1	-1	0	1	0	0	1	50	52	4	1	9	2	4	0	50	1	0
0	1	1	0	-1	-1	0	1	0	1	-1	-1	1	0	1	0	0	0	1	50	52	4	2	9	2	4	0	50	1	0
1	3	0	1	0	1	0	1	0	1	-1	-1	1	0	0	0	1	0	1	50	52	5	1	9	2	4	0	50	1	0
0	1	-1	-1	1	0	-1	-1	-1	-1	0	1	0	1	1	0	0	0	1	50	52	5	2	9	2	4	0	50	1	0
1	2	1	0	-1	-1	-1	-1	-1	-1	-1	-1	0	1	0	1	0	0	1	50	52	6	1	9	2	4	0	50	1	0
0	1	-1	-1	0	1	0	1	1	0	1	0	-1	-1	1	0	0	0	1	50	52	6	2	9	2	4	0	50	1	0
1	3	0	1	0	1	0	1	0	1	0	1	0	1	0	0	1	1	0	50	52	7	1	9	2	4	0	50	1	0
0	1	0	1	1	0	0	1	0	1	0	1	0	1	1	0	0	-1	-1	50	52	7	2	9	2	4	0	50	1	0
0	2	0	1	0	1	0	1	0	1	0	1	0	1	0	1	0	-1	-1	50	52	8	1	9	2	4	0	50	1	0
1	1	0	1	1	0	0	1	0	1	0	1	0	1	1	0	0	1	0	50	52	8	2	9	2	4	0	50	1	0
0	1	0	1	1	0	0	1	0	1	0	1	0	1	1	0	0	1	0	50	52	9	1	9	2	4	0	50	1	0
1	2	0	1	0	1	0	1	0	1	0	1	0	1	0	1	0	0	1	50	52	9	2	9	2	4	0	50	1	0
0	4	0	1	0	1	1	0	-1	-1	0	1	1	0	-1	-1	-1	0	1	45	54	1	1	3	2	4	0	45	0	0
1	2	1	0	0	1	-1	-1	0	1	1	0	-1	-1	0	1	0	0	1	45	54	1	2	3	2	4	0	45	0	0
0	2	0	1	-1	-1	1	0	1	0	1	0	0	1	0	1	0	0	1	45	54	2	1	3	2	4	0	45	0	0
1	4	-1	-1	-1	-1	0	1	-1	-1	-1	-1	-1	-1	-1	-1	-1	0	1	45	54	2	2	3	2	4	0	45	0	0
0	4	1	0	1	0	1	0	0	1	1	0	0	1	-1	-1	-1	0	1	45	54	3	1	3	2	4	0	45	0	0
1	2	0	1	-1	-1	1	0	-1	-1	0	1	1	0	0	1	0	0	1	45	54	3	2	3	2	4	0	45	0	0
0	2	1	0	0	1	0	1	-1	-1	0	1	0	1	0	1	0	0	1	45	54	4	1	3	2	4	0	45	0	0
1	1	-1	-1	1	0	0	1	1	0	-1	-1	1	0	1	0	0	0	1	45	54	4	2	3	2	4	0	45	0	0
0	1	0	1	1	0	-1	-1	1	0	1	0	1	0	1	0	0	0	1	45	54	5	1	3	2	4	0	45	0	0
1	2	-1	-1	1	0	0	1	-1	-1	0	1	-1	-1	0	1	0	0	1	45	54	5	2	3	2	4	0	45	0	0
1	1	1	0	0	1	0	1	0	1	1	0	1	0	1	0	0	0	1	45	54	6	1	3	2	4	0	45	0	0
0	4	-1	-1	0	1	-1	-1	1	0	-1	-1	0	1	-1	-1	-1	0	1	45	54	6	2	3	2	4	0	45	0	0
1	4	0	1	0	1	0	1	0	1	0	1	0	1	-1	-1	-1	0	1	45	54	7	1	3	2	4	0	45	0	0
0	2	0	1	1	0	0	1	0	1	0	1	0	1	0	1	0	1	0	45	54	7	2	3	2	4	0	45	0	0
1	1	0	1	0	1	0	1	0	1	0	1	0	1	1	0	0	0	1	45	54	8	1	3	2	4	0	45	0	0
0	2	0	1	1	0	0	1	0	1	0	1	0	1	0	1	0	-1	-1	45	54	8	2	3	2	4	0	45	0	0
0	4	0	1	1	0	0	1	0	1	0	1	0	1	-1	-1	-1	-1	-1	45	54	9	1	3	2	4	0	45	0	0
1	1	0	1	0	1	0	1	0	1	0	1	0	1	1	0	0	0	1	45	54	9	2	3	2	4	0	45	0	0
1	1	0	1	1	0	1	0	-1	-1	1	0	0	1	1	0	0	0	1	50	55	1	1	1	6	36	0	50	1	0
0	4	1	0	1	0	-1	-1	1	0	0	1	1	0	-1	-1	-1	0	1	50	55	1	2	1	6	36	0	50	1	0
0	1	-1	-1	-1	-1	-1	-1	-1	-1	-1	-1	0	1	1	0	0	0	1	50	55	2	1	1	6	36	0	50	1	0
1	4	0	1	-1	-1	0	1	1	0	0	1	-1	-1	-1	-1	-1	0	1	50	55	2	2	1	6	36	0	50	1	0
1	1	0	1	0	1	1	0	0	1	0	1	0	1	1	0	0	0	1	50	55	3	1	1	6	36	0	50	1	0
0	2	-1	-1	-1	-1	0	1	-1	-1	1	0	-1	-1	0	1	0	0	1	50	55	3	2	1	6	36	0	50	1	0
1	4	1	0	1	0	0	1	-1	-1	1	0	1	0	-1	-1	-1	0	1	50	55	4	1	1	6	36	0	50	1	0
0	2	-1	-1	0	1	1	0	0	1	-1	-1	0	1	0	1	0	0	1	50	55	4	2	1	6	36	0	50	1	0
0	1	1	0	-1	-1	-1	-1	1	0	0	1	1	0	1	0	0	0	1	50	55	5	1	1	6	36	0	50	1	0
1	2	0	1	-1	-1	1	0	0	1	-1	-1	-1	-1	0	1	0	0	1	50	55	5	2	1	6	36	0	50	1	0
0	4	-1	-1	0	1	-1	-1	0	1	0	1	-1	-1	-1	-1	-1	0	1	50	55	6	1	1	6	36	0	50	1	0
1	1	0	1	1	0	0	1	-1	-1	-1	-1	0	1	1	0	0	0	1	50	55	6	2	1	6	36	0	50	1	0
1	4	0	1	0	1	0	1	0	1	0	1	0	1	-1	-1	-1	1	0	50	55	7	1	1	6	36	0	50	1	0
0	1	0	1	1	0	0	1	0	1	0	1	0	1	1	0	0	-1	-1	50	55	7	2	1	6	36	0	50	1	0
1	2	0	1	0	1	0	1	0	1	0	1	0	1	0	1	0	-1	-1	50	55	8	1	1	6	36	0	50	1	0
0	1	0	1	1	0	0	1	0	1	0	1	0	1	1	0	0	1	0	50	55	8	2	1	6	36	0	50	1	0
0	1	0	1	1	0	0	1	0	1	0	1	0	1	1	0	0	1	0	50	55	9	1	1	6	36	0	50	1	0
1	2	0	1	0	1	0	1	0	1	0	1	0	1	0	1	0	0	1	50	55	9	2	1	6	36	0	50	1	0
1	3	0	1	0	1	1	0	-1	-1	0	1	1	0	0	0	1	0	1	29	56	1	1	1	1	1	0	29	0	0
0	2	1	0	0	1	-1	-1	0	1	1	0	-1	-1	0	1	0	0	1	29	56	1	2	1	1	1	0	29	0	0
1	2	0	1	-1	-1	1	0	1	0	1	0	0	1	0	1	0	0	1	29	56	2	1	1	1	1	0	29	0	0
0	3	-1	-1	-1	-1	0	1	-1	-1	-1	-1	-1	-1	0	0	1	0	1	29	56	2	2	1	1	1	0	29	0	0
1	3	1	0	1	0	1	0	0	1	1	0	0	1	0	0	1	0	1	29	56	3	1	1	1	1	0	29	0	0
0	2	0	1	-1	-1	1	0	-1	-1	0	1	1	0	0	1	0	0	1	29	56	3	2	1	1	1	0	29	0	0
0	2	1	0	0	1	0	1	-1	-1	0	1	0	1	0	1	0	0	1	29	56	4	1	1	1	1	0	29	0	0
1	1	-1	-1	1	0	0	1	1	0	-1	-1	1	0	1	0	0	0	1	29	56	4	2	1	1	1	0	29	0	0
1	1	0	1	1	0	-1	-1	1	0	1	0	1	0	1	0	0	0	1	29	56	5	1	1	1	1	0	29	0	0
0	2	-1	-1	1	0	0	1	-1	-1	0	1	-1	-1	0	1	0	0	1	29	56	5	2	1	1	1	0	29	0	0
1	1	1	0	0	1	0	1	0	1	1	0	1	0	1	0	0	0	1	29	56	6	1	1	1	1	0	29	0	0
0	3	-1	-1	0	1	-1	-1	1	0	-1	-1	0	1	0	0	1	0	1	29	56	6	2	1	1	1	0	29	0	0
0	3	0	1	0	1	0	1	0	1	0	1	0	1	0	0	1	-1	-1	29	56	7	1	1	1	1	0	29	0	0
1	2	0	1	1	0	0	1	0	1	0	1	0	1	0	1	0	0	1	29	56	7	2	1	1	1	0	29	0	0
1	1	0	1	1	0	0	1	0	1	0	1	0	1	1	0	0	0	1	29	56	8	1	1	1	1	0	29	0	0
0	3	0	1	0	1	0	1	0	1	0	1	0	1	0	0	1	1	0	29	56	8	2	1	1	1	0	29	0	0
0	2	0	1	0	1	0	1	0	1	0	1	0	1	0	1	0	1	0	29	56	9	1	1	1	1	0	29	0	0
1	1	0	1	1	0	0	1	0	1	0	1	0	1	1	0	0	-1	-1	29	56	9	2	1	1	1	0	29	0	0
1	2	-1	-1	-1	-1	-1	-1	1	0	1	0	1	0	0	1	0	0	1	31	57	1	1	10	6	36	0	31	0	0
0	3	1	0	1	0	0	1	0	1	-1	-1	0	1	0	0	1	0	1	31	57	1	2	10	6	36	0	31	0	0
1	3	0	1	0	1	1	0	-1	-1	1	0	-1	-1	0	0	1	0	1	31	57	2	1	10	6	36	0	31	0	0
0	2	-1	-1	1	0	1	0	1	0	-1	-1	1	0	0	1	0	0	1	31	57	2	2	10	6	36	0	31	0	0
0	3	0	1	0	1	0	1	1	0	-1	-1	1	0	0	0	1	0	1	31	57	3	1	10	6	36	0	31	0	0
1	2	1	0	0	1	1	0	0	1	1	0	-1	-1	0	1	0	0	1	31	57	3	2	10	6	36	0	31	0	0
1	3	-1	-1	1	0	1	0	0	1	1	0	1	0	0	0	1	0	1	31	57	4	1	10	6	36	0	31	0	0
0	1	1	0	-1	-1	0	1	-1	-1	0	1	-1	-1	1	0	0	0	1	31	57	4	2	10	6	36	0	31	0	0
1	1	-1	-1	-1	-1	0	1	-1	-1	1	0	0	1	1	0	0	0	1	31	57	5	1	10	6	36	0	31	0	0
0	3	0	1	-1	-1	-1	-1	0	1	0	1	-1	-1	0	0	1	0	1	31	57	5	2	10	6	36	0	31	0	0
1	1	1	0	1	0	1	0	0	1	0	1	-1	-1	1	0	0	0	1	31	57	6	1	10	6	36	0	31	0	0
0	3	0	1	0	1	-1	-1	-1	-1	-1	-1	0	1	0	0	1	0	1	31	57	6	2	10	6	36	0	31	0	0
1	3	0	1	0	1	0	1	0	1	0	1	0	1	0	0	1	0	1	31	57	7	1	10	6	36	0	31	0	0
0	2	0	1	1	0	0	1	0	1	0	1	0	1	0	1	0	1	0	31	57	7	2	10	6	36	0	31	0	0
1	1	0	1	0	1	0	1	0	1	0	1	0	1	1	0	0	0	1	31	57	8	1	10	6	36	0	31	0	0
0	2	0	1	1	0	0	1	0	1	0	1	0	1	0	1	0	-1	-1	31	57	8	2	10	6	36	0	31	0	0
1	3	0	1	1	0	0	1	0	1	0	1	0	1	0	0	1	-1	-1	31	57	9	1	10	6	36	0	31	0	0
0	1	0	1	0	1	0	1	0	1	0	1	0	1	1	0	0	0	1	31	57	9	2	10	6	36	0	31	0	0
0	4	0	1	1	0	-1	-1	0	1	0	1	0	1	-1	-1	-1	0	1	41	58	1	1	1	2	4	0	41	1	0
1	2	1	0	0	1	1	0	1	0	-1	-1	1	0	0	1	0	0	1	41	58	1	2	1	2	4	0	41	1	0
0	4	1	0	-1	-1	1	0	-1	-1	1	0	0	1	-1	-1	-1	0	1	41	58	2	1	1	2	4	0	41	1	0
1	1	0	1	1	0	0	1	1	0	0	1	-1	-1	1	0	0	0	1	41	58	2	2	1	2	4	0	41	1	0
1	2	-1	-1	1	0	-1	-1	0	1	0	1	1	0	0	1	0	0	1	41	58	3	1	1	2	4	0	41	1	0
0	4	0	1	-1	-1	-1	-1	1	0	1	0	-1	-1	-1	-1	-1	0	1	41	58	3	2	1	2	4	0	41	1	0
0	2	1	0	-1	-1	0	1	1	0	-1	-1	0	1	0	1	0	0	1	41	58	4	1	1	2	4	0	41	1	0
1	1	-1	-1	0	1	-1	-1	-1	-1	0	1	1	0	1	0	0	0	1	41	58	4	2	1	2	4	0	41	1	0
0	1	0	1	1	0	1	0	-1	-1	-1	-1	-1	-1	1	0	0	0	1	41	58	5	1	1	2	4	0	41	1	0
1	2	1	0	1	0	0	1	0	1	1	0	1	0	0	1	0	0	1	41	58	5	2	1	2	4	0	41	1	0
1	2	-1	-1	0	1	0	1	-1	-1	1	0	0	1	0	1	0	0	1	41	58	6	1	1	2	4	0	41	1	0
0	1	1	0	-1	-1	1	0	1	0	-1	-1	-1	-1	1	0	0	0	1	41	58	6	2	1	2	4	0	41	1	0
0	4	0	1	0	1	0	1	0	1	0	1	0	1	-1	-1	-1	0	1	41	58	7	1	1	2	4	0	41	1	0
1	1	0	1	1	0	0	1	0	1	0	1	0	1	1	0	0	-1	-1	41	58	7	2	1	2	4	0	41	1	0
1	2	0	1	1	0	0	1	0	1	0	1	0	1	0	1	0	-1	-1	41	58	8	1	1	2	4	0	41	1	0
0	4	0	1	0	1	0	1	0	1	0	1	0	1	-1	-1	-1	1	0	41	58	8	2	1	2	4	0	41	1	0
0	1	0	1	0	1	0	1	0	1	0	1	0	1	1	0	0	1	0	41	58	9	1	1	2	4	0	41	1	0
1	2	0	1	1	0	0	1	0	1	0	1	0	1	0	1	0	0	1	41	58	9	2	1	2	4	0	41	1	0
0	1	-1	-1	-1	-1	1	0	0	1	0	1	1	0	1	0	0	0	1	28	59	1	1	1	3	9	0	28	1	0
1	2	0	1	1	0	-1	-1	1	0	1	0	-1	-1	0	1	0	0	1	28	59	1	2	1	3	9	0	28	1	0
0	4	1	0	1	0	-1	-1	-1	-1	-1	-1	-1	-1	-1	-1	-1	0	1	28	59	2	1	1	3	9	0	28	1	0
1	2	0	1	-1	-1	0	1	1	0	0	1	0	1	0	1	0	0	1	28	59	2	2	1	3	9	0	28	1	0
0	1	1	0	0	1	-1	-1	1	0	0	1	0	1	1	0	0	0	1	28	59	3	1	1	3	9	0	28	1	0
1	4	-1	-1	0	1	1	0	-1	-1	-1	-1	1	0	-1	-1	-1	0	1	28	59	3	2	1	3	9	0	28	1	0
1	2	-1	-1	1	0	0	1	1	0	1	0	-1	-1	0	1	0	0	1	28	59	4	1	1	3	9	0	28	1	0
0	1	1	0	-1	-1	0	1	0	1	-1	-1	1	0	1	0	0	0	1	28	59	4	2	1	3	9	0	28	1	0
0	4	0	1	0	1	0	1	0	1	-1	-1	1	0	-1	-1	-1	0	1	28	59	5	1	1	3	9	0	28	1	0
1	1	-1	-1	1	0	-1	-1	-1	-1	0	1	0	1	1	0	0	0	1	28	59	5	2	1	3	9	0	28	1	0
0	2	1	0	-1	-1	-1	-1	-1	-1	-1	-1	0	1	0	1	0	0	1	28	59	6	1	1	3	9	0	28	1	0
1	1	-1	-1	0	1	0	1	1	0	1	0	-1	-1	1	0	0	0	1	28	59	6	2	1	3	9	0	28	1	0
0	2	0	1	0	1	0	1	0	1	0	1	0	1	0	1	0	-1	-1	28	59	7	1	1	3	9	0	28	1	0
1	1	0	1	1	0	0	1	0	1	0	1	0	1	1	0	0	0	1	28	59	7	2	1	3	9	0	28	1	0
0	1	0	1	0	1	0	1	0	1	0	1	0	1	1	0	0	-1	-1	28	59	8	1	1	3	9	0	28	1	0
1	4	0	1	1	0	0	1	0	1	0	1	0	1	-1	-1	-1	1	0	28	59	8	2	1	3	9	0	28	1	0
1	4	0	1	1	0	0	1	0	1	0	1	0	1	-1	-1	-1	0	1	28	59	9	1	1	3	9	0	28	1	0
0	2	0	1	0	1	0	1	0	1	0	1	0	1	0	1	0	1	0	28	59	9	2	1	3	9	0	28	1	0
0	2	0	1	0	1	-1	-1	0	1	-1	-1	1	0	0	1	0	0	1	39	60	1	1	1	1	1	0	39	1	0
1	3	-1	-1	-1	-1	1	0	1	0	1	0	-1	-1	0	0	1	0	1	39	60	1	2	1	1	1	0	39	1	0
0	3	-1	-1	-1	-1	-1	-1	0	1	0	1	0	1	0	0	1	0	1	39	60	2	1	1	1	1	0	39	1	0
1	1	1	0	0	1	-1	-1	-1	-1	1	0	1	0	1	0	0	0	1	39	60	2	2	1	1	1	0	39	1	0
0	3	0	1	-1	-1	0	1	0	1	1	0	1	0	0	0	1	0	1	39	60	3	1	1	1	1	0	39	1	0
1	2	1	0	0	1	0	1	-1	-1	-1	-1	-1	-1	0	1	0	0	1	39	60	3	2	1	1	1	0	39	1	0
1	2	0	1	1	0	1	0	-1	-1	0	1	1	0	0	1	0	0	1	39	60	4	1	1	1	1	0	39	1	0
0	1	-1	-1	0	1	0	1	1	0	-1	-1	0	1	1	0	0	0	1	39	60	4	2	1	1	1	0	39	1	0
1	3	1	0	0	1	1	0	1	0	0	1	0	1	0	0	1	0	1	39	60	5	1	1	1	1	0	39	1	0
0	2	0	1	1	0	-1	-1	0	1	-1	-1	-1	-1	0	1	0	0	1	39	60	5	2	1	1	1	0	39	1	0
0	1	-1	-1	-1	-1	-1	-1	0	1	1	0	-1	-1	1	0	0	0	1	39	60	6	1	1	1	1	0	39	1	0
1	3	1	0	1	0	1	0	1	0	0	1	0	1	0	0	1	0	1	39	60	6	2	1	1	1	0	39	1	0
0	3	0	1	0	1	0	1	0	1	0	1	0	1	0	0	1	-1	-1	39	60	7	1	1	1	1	0	39	1	0
1	2	0	1	1	0	0	1	0	1	0	1	0	1	0	1	0	1	0	39	60	7	2	1	1	1	0	39	1	0
0	2	0	1	0	1	0	1	0	1	0	1	0	1	0	1	0	0	1	39	60	8	1	1	1	1	0	39	1	0
1	3	0	1	1	0	0	1	0	1	0	1	0	1	0	0	1	-1	-1	39	60	8	2	1	1	1	0	39	1	0
0	3	0	1	1	0	0	1	0	1	0	1	0	1	0	0	1	0	1	39	60	9	1	1	1	1	0	39	1	0
1	1	0	1	0	1	0	1	0	1	0	1	0	1	1	0	0	1	0	39	60	9	2	1	1	1	0	39	1	0
1	2	-1	-1	-1	-1	-1	-1	1	0	1	0	1	0	0	1	0	0	1	34	61	1	1	4	5	25	0	34	0	1
0	4	1	0	1	0	0	1	0	1	-1	-1	0	1	-1	-1	-1	0	1	34	61	1	2	4	5	25	0	34	0	1
1	4	0	1	0	1	1	0	-1	-1	1	0	-1	-1	-1	-1	-1	0	1	34	61	2	1	4	5	25	0	34	0	1
0	2	-1	-1	1	0	1	0	1	0	-1	-1	1	0	0	1	0	0	1	34	61	2	2	4	5	25	0	34	0	1
1	4	0	1	0	1	0	1	1	0	-1	-1	1	0	-1	-1	-1	0	1	34	61	3	1	4	5	25	0	34	0	1
0	2	1	0	0	1	1	0	0	1	1	0	-1	-1	0	1	0	0	1	34	61	3	2	4	5	25	0	34	0	1
0	4	-1	-1	1	0	1	0	0	1	1	0	1	0	-1	-1	-1	0	1	34	61	4	1	4	5	25	0	34	0	1
1	1	1	0	-1	-1	0	1	-1	-1	0	1	-1	-1	1	0	0	0	1	34	61	4	2	4	5	25	0	34	0	1
1	1	-1	-1	-1	-1	0	1	-1	-1	1	0	0	1	1	0	0	0	1	34	61	5	1	4	5	25	0	34	0	1
0	4	0	1	-1	-1	-1	-1	0	1	0	1	-1	-1	-1	-1	-1	0	1	34	61	5	2	4	5	25	0	34	0	1
1	1	1	0	1	0	1	0	0	1	0	1	-1	-1	1	0	0	0	1	34	61	6	1	4	5	25	0	34	0	1
0	4	0	1	0	1	-1	-1	-1	-1	-1	-1	0	1	-1	-1	-1	0	1	34	61	6	2	4	5	25	0	34	0	1
1	4	0	1	0	1	0	1	0	1	0	1	0	1	-1	-1	-1	0	1	34	61	7	1	4	5	25	0	34	0	1
0	1	0	1	1	0	0	1	0	1	0	1	0	1	1	0	0	-1	-1	34	61	7	2	4	5	25	0	34	0	1
0	2	0	1	1	0	0	1	0	1	0	1	0	1	0	1	0	-1	-1	34	61	8	1	4	5	25	0	34	0	1
1	4	0	1	0	1	0	1	0	1	0	1	0	1	-1	-1	-1	1	0	34	61	8	2	4	5	25	0	34	0	1
1	1	0	1	0	1	0	1	0	1	0	1	0	1	1	0	0	1	0	34	61	9	1	4	5	25	0	34	0	1
0	2	0	1	1	0	0	1	0	1	0	1	0	1	0	1	0	0	1	34	61	9	2	4	5	25	0	34	0	1
0	3	0	1	0	1	1	0	-1	-1	0	1	1	0	0	0	1	0	1	37	62	1	1	3	2	4	0	37	0	0
1	2	1	0	0	1	-1	-1	0	1	1	0	-1	-1	0	1	0	0	1	37	62	1	2	3	2	4	0	37	0	0
1	2	0	1	-1	-1	1	0	1	0	1	0	0	1	0	1	0	0	1	37	62	2	1	3	2	4	0	37	0	0
0	3	-1	-1	-1	-1	0	1	-1	-1	-1	-1	-1	-1	0	0	1	0	1	37	62	2	2	3	2	4	0	37	0	0
1	3	1	0	1	0	1	0	0	1	1	0	0	1	0	0	1	0	1	37	62	3	1	3	2	4	0	37	0	0
0	2	0	1	-1	-1	1	0	-1	-1	0	1	1	0	0	1	0	0	1	37	62	3	2	3	2	4	0	37	0	0
1	2	1	0	0	1	0	1	-1	-1	0	1	0	1	0	1	0	0	1	37	62	4	1	3	2	4	0	37	0	0
0	1	-1	-1	1	0	0	1	1	0	-1	-1	1	0	1	0	0	0	1	37	62	4	2	3	2	4	0	37	0	0
0	1	0	1	1	0	-1	-1	1	0	1	0	1	0	1	0	0	0	1	37	62	5	1	3	2	4	0	37	0	0
1	2	-1	-1	1	0	0	1	-1	-1	0	1	-1	-1	0	1	0	0	1	37	62	5	2	3	2	4	0	37	0	0
1	1	1	0	0	1	0	1	0	1	1	0	1	0	1	0	0	0	1	37	62	6	1	3	2	4	0	37	0	0
0	3	-1	-1	0	1	-1	-1	1	0	-1	-1	0	1	0	0	1	0	1	37	62	6	2	3	2	4	0	37	0	0
0	2	0	1	0	1	0	1	0	1	0	1	0	1	0	1	0	-1	-1	37	62	7	1	3	2	4	0	37	0	0
1	1	0	1	1	0	0	1	0	1	0	1	0	1	1	0	0	0	1	37	62	7	2	3	2	4	0	37	0	0
1	1	0	1	0	1	0	1	0	1	0	1	0	1	1	0	0	-1	-1	37	62	8	1	3	2	4	0	37	0	0
0	3	0	1	1	0	0	1	0	1	0	1	0	1	0	0	1	1	0	37	62	8	2	3	2	4	0	37	0	0
0	3	0	1	1	0	0	1	0	1	0	1	0	1	0	0	1	0	1	37	62	9	1	3	2	4	0	37	0	0
1	2	0	1	0	1	0	1	0	1	0	1	0	1	0	1	0	1	0	37	62	9	2	3	2	4	0	37	0	0
0	1	-1	-1	-1	-1	1	0	0	1	0	1	1	0	1	0	0	0	1	32	63	1	1	1	3	9	0	32	1	0
1	2	0	1	1	0	-1	-1	1	0	1	0	-1	-1	0	1	0	0	1	32	63	1	2	1	3	9	0	32	1	0
1	3	1	0	1	0	-1	-1	-1	-1	-1	-1	-1	-1	0	0	1	0	1	32	63	2	1	1	3	9	0	32	1	0
0	2	0	1	-1	-1	0	1	1	0	0	1	0	1	0	1	0	0	1	32	63	2	2	1	3	9	0	32	1	0
0	1	1	0	0	1	-1	-1	1	0	0	1	0	1	1	0	0	0	1	32	63	3	1	1	3	9	0	32	1	0
1	3	-1	-1	0	1	1	0	-1	-1	-1	-1	1	0	0	0	1	0	1	32	63	3	2	1	3	9	0	32	1	0
1	2	-1	-1	1	0	0	1	1	0	1	0	-1	-1	0	1	0	0	1	32	63	4	1	1	3	9	0	32	1	0
0	1	1	0	-1	-1	0	1	0	1	-1	-1	1	0	1	0	0	0	1	32	63	4	2	1	3	9	0	32	1	0
0	3	0	1	0	1	0	1	0	1	-1	-1	1	0	0	0	1	0	1	32	63	5	1	1	3	9	0	32	1	0
1	1	-1	-1	1	0	-1	-1	-1	-1	0	1	0	1	1	0	0	0	1	32	63	5	2	1	3	9	0	32	1	0
0	2	1	0	-1	-1	-1	-1	-1	-1	-1	-1	0	1	0	1	0	0	1	32	63	6	1	1	3	9	0	32	1	0
1	1	-1	-1	0	1	0	1	1	0	1	0	-1	-1	1	0	0	0	1	32	63	6	2	1	3	9	0	32	1	0
0	3	0	1	0	1	0	1	0	1	0	1	0	1	0	0	1	-1	-1	32	63	7	1	1	3	9	0	32	1	0
1	2	0	1	1	0	0	1	0	1	0	1	0	1	0	1	0	0	1	32	63	7	2	1	3	9	0	32	1	0
1	1	0	1	1	0	0	1	0	1	0	1	0	1	1	0	0	0	1	32	63	8	1	1	3	9	0	32	1	0
0	3	0	1	0	1	0	1	0	1	0	1	0	1	0	0	1	1	0	32	63	8	2	1	3	9	0	32	1	0
0	2	0	1	0	1	0	1	0	1	0	1	0	1	0	1	0	1	0	32	63	9	1	1	3	9	0	32	1	0
1	1	0	1	1	0	0	1	0	1	0	1	0	1	1	0	0	-1	-1	32	63	9	2	1	3	9	0	32	1	0
0	1	0	1	1	0	1	0	-1	-1	1	0	0	1	1	0	0	0	1	40	64	1	1	7	7	49	0	40	0	0
1	4	1	0	1	0	-1	-1	1	0	0	1	1	0	-1	-1	-1	0	1	40	64	1	2	7	7	49	0	40	0	0
0	1	-1	-1	-1	-1	-1	-1	-1	-1	-1	-1	0	1	1	0	0	0	1	40	64	2	1	7	7	49	0	40	0	0
1	4	0	1	-1	-1	0	1	1	0	0	1	-1	-1	-1	-1	-1	0	1	40	64	2	2	7	7	49	0	40	0	0
1	1	0	1	0	1	1	0	0	1	0	1	0	1	1	0	0	0	1	40	64	3	1	7	7	49	0	40	0	0
0	2	-1	-1	-1	-1	0	1	-1	-1	1	0	-1	-1	0	1	0	0	1	40	64	3	2	7	7	49	0	40	0	0
0	4	1	0	1	0	0	1	-1	-1	1	0	1	0	-1	-1	-1	0	1	40	64	4	1	7	7	49	0	40	0	0
1	2	-1	-1	0	1	1	0	0	1	-1	-1	0	1	0	1	0	0	1	40	64	4	2	7	7	49	0	40	0	0
1	1	1	0	-1	-1	-1	-1	1	0	0	1	1	0	1	0	0	0	1	40	64	5	1	7	7	49	0	40	0	0
0	2	0	1	-1	-1	1	0	0	1	-1	-1	-1	-1	0	1	0	0	1	40	64	5	2	7	7	49	0	40	0	0
0	4	-1	-1	0	1	-1	-1	0	1	0	1	-1	-1	-1	-1	-1	0	1	40	64	6	1	7	7	49	0	40	0	0
1	1	0	1	1	0	0	1	-1	-1	-1	-1	0	1	1	0	0	0	1	40	64	6	2	7	7	49	0	40	0	0
1	4	0	1	0	1	0	1	0	1	0	1	0	1	-1	-1	-1	1	0	40	64	7	1	7	7	49	0	40	0	0
0	1	0	1	1	0	0	1	0	1	0	1	0	1	1	0	0	-1	-1	40	64	7	2	7	7	49	0	40	0	0
1	2	0	1	0	1	0	1	0	1	0	1	0	1	0	1	0	-1	-1	40	64	8	1	7	7	49	0	40	0	0
0	1	0	1	1	0	0	1	0	1	0	1	0	1	1	0	0	1	0	40	64	8	2	7	7	49	0	40	0	0
1	1	0	1	1	0	0	1	0	1	0	1	0	1	1	0	0	1	0	40	64	9	1	7	7	49	0	40	0	0
0	2	0	1	0	1	0	1	0	1	0	1	0	1	0	1	0	0	1	40	64	9	2	7	7	49	0	40	0	0
1	3	0	1	1	0	-1	-1	0	1	0	1	0	1	0	0	1	0	1	30	65	1	1	1	3	9	0	30	1	0
0	2	1	0	0	1	1	0	1	0	-1	-1	1	0	0	1	0	0	1	30	65	1	2	1	3	9	0	30	1	0
0	3	1	0	-1	-1	1	0	-1	-1	1	0	0	1	0	0	1	0	1	30	65	2	1	1	3	9	0	30	1	0
1	1	0	1	1	0	0	1	1	0	0	1	-1	-1	1	0	0	0	1	30	65	2	2	1	3	9	0	30	1	0
1	2	-1	-1	1	0	-1	-1	0	1	0	1	1	0	0	1	0	0	1	30	65	3	1	1	3	9	0	30	1	0
0	3	0	1	-1	-1	-1	-1	1	0	1	0	-1	-1	0	0	1	0	1	30	65	3	2	1	3	9	0	30	1	0
0	2	1	0	-1	-1	0	1	1	0	-1	-1	0	1	0	1	0	0	1	30	65	4	1	1	3	9	0	30	1	0
1	1	-1	-1	0	1	-1	-1	-1	-1	0	1	1	0	1	0	0	0	1	30	65	4	2	1	3	9	0	30	1	0
0	1	0	1	1	0	1	0	-1	-1	-1	-1	-1	-1	1	0	0	0	1	30	65	5	1	1	3	9	0	30	1	0
1	2	1	0	1	0	0	1	0	1	1	0	1	0	0	1	0	0	1	30	65	5	2	1	3	9	0	30	1	0
1	2	-1	-1	0	1	0	1	-1	-1	1	0	0	1	0	1	0	0	1	30	65	6	1	1	3	9	0	30	1	0
0	1	1	0	-1	-1	1	0	1	0	-1	-1	-1	-1	1	0	0	0	1	30	65	6	2	1	3	9	0	30	1	0
0	3	0	1	0	1	0	1	0	1	0	1	0	1	0	0	1	-1	-1	30	65	7	1	1	3	9	0	30	1	0
1	2	0	1	1	0	0	1	0	1	0	1	0	1	0	1	0	1	0	30	65	7	2	1	3	9	0	30	1	0
0	2	0	1	0	1	0	1	0	1	0	1	0	1	0	1	0	0	1	30	65	8	1	1	3	9	0	30	1	0
1	3	0	1	1	0	0	1	0	1	0	1	0	1	0	0	1	-1	-1	30	65	8	2	1	3	9	0	30	1	0
1	3	0	1	1	0	0	1	0	1	0	1	0	1	0	0	1	0	1	30	65	9	1	1	3	9	0	30	1	0
0	1	0	1	0	1	0	1	0	1	0	1	0	1	1	0	0	1	0	30	65	9	2	1	3	9	0	30	1	0
0	2	0	1	0	1	-1	-1	0	1	-1	-1	1	0	0	1	0	0	1	40	66	1	1	3	6	36	0	40	0	0
1	4	-1	-1	-1	-1	1	0	1	0	1	0	-1	-1	-1	-1	-1	0	1	40	66	1	2	3	6	36	0	40	0	0
1	4	-1	-1	-1	-1	-1	-1	0	1	0	1	0	1	-1	-1	-1	0	1	40	66	2	1	3	6	36	0	40	0	0
0	1	1	0	0	1	-1	-1	-1	-1	1	0	1	0	1	0	0	0	1	40	66	2	2	3	6	36	0	40	0	0
1	4	0	1	-1	-1	0	1	0	1	1	0	1	0	-1	-1	-1	0	1	40	66	3	1	3	6	36	0	40	0	0
0	2	1	0	0	1	0	1	-1	-1	-1	-1	-1	-1	0	1	0	0	1	40	66	3	2	3	6	36	0	40	0	0
0	2	0	1	1	0	1	0	-1	-1	0	1	1	0	0	1	0	0	1	40	66	4	1	3	6	36	0	40	0	0
1	1	-1	-1	0	1	0	1	1	0	-1	-1	0	1	1	0	0	0	1	40	66	4	2	3	6	36	0	40	0	0
0	4	1	0	0	1	1	0	1	0	0	1	0	1	-1	-1	-1	0	1	40	66	5	1	3	6	36	0	40	0	0
1	2	0	1	1	0	-1	-1	0	1	-1	-1	-1	-1	0	1	0	0	1	40	66	5	2	3	6	36	0	40	0	0
0	1	-1	-1	-1	-1	-1	-1	0	1	1	0	-1	-1	1	0	0	0	1	40	66	6	1	3	6	36	0	40	0	0
1	4	1	0	1	0	1	0	1	0	0	1	0	1	-1	-1	-1	0	1	40	66	6	2	3	6	36	0	40	0	0
0	4	0	1	0	1	0	1	0	1	0	1	0	1	-1	-1	-1	0	1	40	66	7	1	3	6	36	0	40	0	0
1	2	0	1	1	0	0	1	0	1	0	1	0	1	0	1	0	1	0	40	66	7	2	3	6	36	0	40	0	0
1	1	0	1	0	1	0	1	0	1	0	1	0	1	1	0	0	0	1	40	66	8	1	3	6	36	0	40	0	0
0	2	0	1	1	0	0	1	0	1	0	1	0	1	0	1	0	-1	-1	40	66	8	2	3	6	36	0	40	0	0
0	4	0	1	1	0	0	1	0	1	0	1	0	1	-1	-1	-1	-1	-1	40	66	9	1	3	6	36	0	40	0	0
1	1	0	1	0	1	0	1	0	1	0	1	0	1	1	0	0	0	1	40	66	9	2	3	6	36	0	40	0	0
1	2	0	1	0	1	-1	-1	0	1	-1	-1	1	0	0	1	0	0	1	42	67	1	1	1	2	4	0	42	1	0
0	3	-1	-1	-1	-1	1	0	1	0	1	0	-1	-1	0	0	1	0	1	42	67	1	2	1	2	4	0	42	1	0
0	3	-1	-1	-1	-1	-1	-1	0	1	0	1	0	1	0	0	1	0	1	42	67	2	1	1	2	4	0	42	1	0
1	1	1	0	0	1	-1	-1	-1	-1	1	0	1	0	1	0	0	0	1	42	67	2	2	1	2	4	0	42	1	0
0	3	0	1	-1	-1	0	1	0	1	1	0	1	0	0	0	1	0	1	42	67	3	1	1	2	4	0	42	1	0
1	2	1	0	0	1	0	1	-1	-1	-1	-1	-1	-1	0	1	0	0	1	42	67	3	2	1	2	4	0	42	1	0
1	2	0	1	1	0	1	0	-1	-1	0	1	1	0	0	1	0	0	1	42	67	4	1	1	2	4	0	42	1	0
0	1	-1	-1	0	1	0	1	1	0	-1	-1	0	1	1	0	0	0	1	42	67	4	2	1	2	4	0	42	1	0
0	3	1	0	0	1	1	0	1	0	0	1	0	1	0	0	1	0	1	42	67	5	1	1	2	4	0	42	1	0
1	2	0	1	1	0	-1	-1	0	1	-1	-1	-1	-1	0	1	0	0	1	42	67	5	2	1	2	4	0	42	1	0
0	1	-1	-1	-1	-1	-1	-1	0	1	1	0	-1	-1	1	0	0	0	1	42	67	6	1	1	2	4	0	42	1	0
1	3	1	0	1	0	1	0	1	0	0	1	0	1	0	0	1	0	1	42	67	6	2	1	2	4	0	42	1	0
0	2	0	1	0	1	0	1	0	1	0	1	0	1	0	1	0	-1	-1	42	67	7	1	1	2	4	0	42	1	0
1	1	0	1	1	0	0	1	0	1	0	1	0	1	1	0	0	0	1	42	67	7	2	1	2	4	0	42	1	0
0	1	0	1	0	1	0	1	0	1	0	1	0	1	1	0	0	-1	-1	42	67	8	1	1	2	4	0	42	1	0
1	3	0	1	1	0	0	1	0	1	0	1	0	1	0	0	1	1	0	42	67	8	2	1	2	4	0	42	1	0
1	3	0	1	1	0	0	1	0	1	0	1	0	1	0	0	1	0	1	42	67	9	1	1	2	4	0	42	1	0
0	2	0	1	0	1	0	1	0	1	0	1	0	1	0	1	0	1	0	42	67	9	2	1	2	4	0	42	1	0
1	1	-1	-1	-1	-1	1	0	0	1	0	1	1	0	1	0	0	0	1	35	68	1	1	10	7	49	0	35	0	0
0	2	0	1	1	0	-1	-1	1	0	1	0	-1	-1	0	1	0	0	1	35	68	1	2	10	7	49	0	35	0	0
1	4	1	0	1	0	-1	-1	-1	-1	-1	-1	-1	-1	-1	-1	-1	0	1	35	68	2	1	10	7	49	0	35	0	0
0	2	0	1	-1	-1	0	1	1	0	0	1	0	1	0	1	0	0	1	35	68	2	2	10	7	49	0	35	0	0
1	1	1	0	0	1	-1	-1	1	0	0	1	0	1	1	0	0	0	1	35	68	3	1	10	7	49	0	35	0	0
0	4	-1	-1	0	1	1	0	-1	-1	-1	-1	1	0	-1	-1	-1	0	1	35	68	3	2	10	7	49	0	35	0	0
1	2	-1	-1	1	0	0	1	1	0	1	0	-1	-1	0	1	0	0	1	35	68	4	1	10	7	49	0	35	0	0
0	1	1	0	-1	-1	0	1	0	1	-1	-1	1	0	1	0	0	0	1	35	68	4	2	10	7	49	0	35	0	0
1	4	0	1	0	1	0	1	0	1	-1	-1	1	0	-1	-1	-1	0	1	35	68	5	1	10	7	49	0	35	0	0
0	1	-1	-1	1	0	-1	-1	-1	-1	0	1	0	1	1	0	0	0	1	35	68	5	2	10	7	49	0	35	0	0
0	2	1	0	-1	-1	-1	-1	-1	-1	-1	-1	0	1	0	1	0	0	1	35	68	6	1	10	7	49	0	35	0	0
1	1	-1	-1	0	1	0	1	1	0	1	0	-1	-1	1	0	0	0	1	35	68	6	2	10	7	49	0	35	0	0
1	4	0	1	0	1	0	1	0	1	0	1	0	1	-1	-1	-1	-1	-1	35	68	7	1	10	7	49	0	35	0	0
0	2	0	1	1	0	0	1	0	1	0	1	0	1	0	1	0	0	1	35	68	7	2	10	7	49	0	35	0	0
1	1	0	1	1	0	0	1	0	1	0	1	0	1	1	0	0	0	1	35	68	8	1	10	7	49	0	35	0	0
0	4	0	1	0	1	0	1	0	1	0	1	0	1	-1	-1	-1	1	0	35	68	8	2	10	7	49	0	35	0	0
1	2	0	1	0	1	0	1	0	1	0	1	0	1	0	1	0	1	0	35	68	9	1	10	7	49	0	35	0	0
0	1	0	1	1	0	0	1	0	1	0	1	0	1	1	0	0	-1	-1	35	68	9	2	10	7	49	0	35	0	0
1	4	0	1	0	1	1	0	-1	-1	0	1	1	0	-1	-1	-1	0	1	51	69	1	1	7	4	16	0	51	0	0
0	2	1	0	0	1	-1	-1	0	1	1	0	-1	-1	0	1	0	0	1	51	69	1	2	7	4	16	0	51	0	0
1	2	0	1	-1	-1	1	0	1	0	1	0	0	1	0	1	0	0	1	51	69	2	1	7	4	16	0	51	0	0
0	4	-1	-1	-1	-1	0	1	-1	-1	-1	-1	-1	-1	-1	-1	-1	0	1	51	69	2	2	7	4	16	0	51	0	0
1	4	1	0	1	0	1	0	0	1	1	0	0	1	-1	-1	-1	0	1	51	69	3	1	7	4	16	0	51	0	0
0	2	0	1	-1	-1	1	0	-1	-1	0	1	1	0	0	1	0	0	1	51	69	3	2	7	4	16	0	51	0	0
1	2	1	0	0	1	0	1	-1	-1	0	1	0	1	0	1	0	0	1	51	69	4	1	7	4	16	0	51	0	0
0	1	-1	-1	1	0	0	1	1	0	-1	-1	1	0	1	0	0	0	1	51	69	4	2	7	4	16	0	51	0	0
1	1	0	1	1	0	-1	-1	1	0	1	0	1	0	1	0	0	0	1	51	69	5	1	7	4	16	0	51	0	0
0	2	-1	-1	1	0	0	1	-1	-1	0	1	-1	-1	0	1	0	0	1	51	69	5	2	7	4	16	0	51	0	0
1	1	1	0	0	1	0	1	0	1	1	0	1	0	1	0	0	0	1	51	69	6	1	7	4	16	0	51	0	0
0	4	-1	-1	0	1	-1	-1	1	0	-1	-1	0	1	-1	-1	-1	0	1	51	69	6	2	7	4	16	0	51	0	0
1	4	0	1	0	1	0	1	0	1	0	1	0	1	-1	-1	-1	0	1	51	69	7	1	7	4	16	0	51	0	0
0	1	0	1	1	0	0	1	0	1	0	1	0	1	1	0	0	-1	-1	51	69	7	2	7	4	16	0	51	0	0
1	2	0	1	1	0	0	1	0	1	0	1	0	1	0	1	0	-1	-1	51	69	8	1	7	4	16	0	51	0	0
0	4	0	1	0	1	0	1	0	1	0	1	0	1	-1	-1	-1	1	0	51	69	8	2	7	4	16	0	51	0	0
1	1	0	1	0	1	0	1	0	1	0	1	0	1	1	0	0	1	0	51	69	9	1	7	4	16	0	51	0	0
0	2	0	1	1	0	0	1	0	1	0	1	0	1	0	1	0	0	1	51	69	9	2	7	4	16	0	51	0	0
1	3	0	1	1	0	-1	-1	0	1	0	1	0	1	0	0	1	0	1	38	70	1	1	7	3	9	0	38	0	0
0	2	1	0	0	1	1	0	1	0	-1	-1	1	0	0	1	0	0	1	38	70	1	2	7	3	9	0	38	0	0
1	3	1	0	-1	-1	1	0	-1	-1	1	0	0	1	0	0	1	0	1	38	70	2	1	7	3	9	0	38	0	0
0	1	0	1	1	0	0	1	1	0	0	1	-1	-1	1	0	0	0	1	38	70	2	2	7	3	9	0	38	0	0
1	2	-1	-1	1	0	-1	-1	0	1	0	1	1	0	0	1	0	0	1	38	70	3	1	7	3	9	0	38	0	0
0	3	0	1	-1	-1	-1	-1	1	0	1	0	-1	-1	0	0	1	0	1	38	70	3	2	7	3	9	0	38	0	0
1	2	1	0	-1	-1	0	1	1	0	-1	-1	0	1	0	1	0	0	1	38	70	4	1	7	3	9	0	38	0	0
0	1	-1	-1	0	1	-1	-1	-1	-1	0	1	1	0	1	0	0	0	1	38	70	4	2	7	3	9	0	38	0	0
1	1	0	1	1	0	1	0	-1	-1	-1	-1	-1	-1	1	0	0	0	1	38	70	5	1	7	3	9	0	38	0	0
0	2	1	0	1	0	0	1	0	1	1	0	1	0	0	1	0	0	1	38	70	5	2	7	3	9	0	38	0	0
1	2	-1	-1	0	1	0	1	-1	-1	1	0	0	1	0	1	0	0	1	38	70	6	1	7	3	9	0	38	0	0
0	1	1	0	-1	-1	1	0	1	0	-1	-1	-1	-1	1	0	0	0	1	38	70	6	2	7	3	9	0	38	0	0
1	3	0	1	0	1	0	1	0	1	0	1	0	1	0	0	1	0	1	38	70	7	1	7	3	9	0	38	0	0
0	2	0	1	1	0	0	1	0	1	0	1	0	1	0	1	0	1	0	38	70	7	2	7	3	9	0	38	0	0
1	1	0	1	0	1	0	1	0	1	0	1	0	1	1	0	0	0	1	38	70	8	1	7	3	9	0	38	0	0
0	2	0	1	1	0	0	1	0	1	0	1	0	1	0	1	0	-1	-1	38	70	8	2	7	3	9	0	38	0	0
1	3	0	1	1	0	0	1	0	1	0	1	0	1	0	0	1	-1	-1	38	70	9	1	7	3	9	0	38	0	0
0	1	0	1	0	1	0	1	0	1	0	1	0	1	1	0	0	0	1	38	70	9	2	7	3	9	0	38	0	0
1	1	0	1	1	0	1	0	-1	-1	1	0	0	1	1	0	0	0	1	34	71	1	1	10	6	36	0	34	0	1
0	3	1	0	1	0	-1	-1	1	0	0	1	1	0	0	0	1	0	1	34	71	1	2	10	6	36	0	34	0	1
1	1	-1	-1	-1	-1	-1	-1	-1	-1	-1	-1	0	1	1	0	0	0	1	34	71	2	1	10	6	36	0	34	0	1
0	3	0	1	-1	-1	0	1	1	0	0	1	-1	-1	0	0	1	0	1	34	71	2	2	10	6	36	0	34	0	1
1	1	0	1	0	1	1	0	0	1	0	1	0	1	1	0	0	0	1	34	71	3	1	10	6	36	0	34	0	1
0	2	-1	-1	-1	-1	0	1	-1	-1	1	0	-1	-1	0	1	0	0	1	34	71	3	2	10	6	36	0	34	0	1
1	3	1	0	1	0	0	1	-1	-1	1	0	1	0	0	0	1	0	1	34	71	4	1	10	6	36	0	34	0	1
0	2	-1	-1	0	1	1	0	0	1	-1	-1	0	1	0	1	0	0	1	34	71	4	2	10	6	36	0	34	0	1
1	1	1	0	-1	-1	-1	-1	1	0	0	1	1	0	1	0	0	0	1	34	71	5	1	10	6	36	0	34	0	1
0	2	0	1	-1	-1	1	0	0	1	-1	-1	-1	-1	0	1	0	0	1	34	71	5	2	10	6	36	0	34	0	1
0	3	-1	-1	0	1	-1	-1	0	1	0	1	-1	-1	0	0	1	0	1	34	71	6	1	10	6	36	0	34	0	1
1	1	0	1	1	0	0	1	-1	-1	-1	-1	0	1	1	0	0	0	1	34	71	6	2	10	6	36	0	34	0	1
1	3	0	1	0	1	0	1	0	1	0	1	0	1	0	0	1	0	1	34	71	7	1	10	6	36	0	34	0	1
0	2	0	1	1	0	0	1	0	1	0	1	0	1	0	1	0	1	0	34	71	7	2	10	6	36	0	34	0	1
1	1	0	1	0	1	0	1	0	1	0	1	0	1	1	0	0	0	1	34	71	8	1	10	6	36	0	34	0	1
0	2	0	1	1	0	0	1	0	1	0	1	0	1	0	1	0	-1	-1	34	71	8	2	10	6	36	0	34	0	1
1	3	0	1	1	0	0	1	0	1	0	1	0	1	0	0	1	-1	-1	34	71	9	1	10	6	36	0	34	0	1
0	1	0	1	0	1	0	1	0	1	0	1	0	1	1	0	0	0	1	34	71	9	2	10	6	36	0	34	0	1
0	2	-1	-1	-1	-1	-1	-1	1	0	1	0	1	0	0	1	0	0	1	30	72	1	1	9	5	25	0	30	0	1
1	3	1	0	1	0	0	1	0	1	-1	-1	0	1	0	0	1	0	1	30	72	1	2	9	5	25	0	30	0	1
1	3	0	1	0	1	1	0	-1	-1	1	0	-1	-1	0	0	1	0	1	30	72	2	1	9	5	25	0	30	0	1
0	2	-1	-1	1	0	1	0	1	0	-1	-1	1	0	0	1	0	0	1	30	72	2	2	9	5	25	0	30	0	1
1	3	0	1	0	1	0	1	1	0	-1	-1	1	0	0	0	1	0	1	30	72	3	1	9	5	25	0	30	0	1
0	2	1	0	0	1	1	0	0	1	1	0	-1	-1	0	1	0	0	1	30	72	3	2	9	5	25	0	30	0	1
0	3	-1	-1	1	0	1	0	0	1	1	0	1	0	0	0	1	0	1	30	72	4	1	9	5	25	0	30	0	1
1	1	1	0	-1	-1	0	1	-1	-1	0	1	-1	-1	1	0	0	0	1	30	72	4	2	9	5	25	0	30	0	1
1	1	-1	-1	-1	-1	0	1	-1	-1	1	0	0	1	1	0	0	0	1	30	72	5	1	9	5	25	0	30	0	1
0	3	0	1	-1	-1	-1	-1	0	1	0	1	-1	-1	0	0	1	0	1	30	72	5	2	9	5	25	0	30	0	1
0	1	1	0	1	0	1	0	0	1	0	1	-1	-1	1	0	0	0	1	30	72	6	1	9	5	25	0	30	0	1
1	3	0	1	0	1	-1	-1	-1	-1	-1	-1	0	1	0	0	1	0	1	30	72	6	2	9	5	25	0	30	0	1
0	3	0	1	0	1	0	1	0	1	0	1	0	1	0	0	1	-1	-1	30	72	7	1	9	5	25	0	30	0	1
1	2	0	1	1	0	0	1	0	1	0	1	0	1	0	1	0	1	0	30	72	7	2	9	5	25	0	30	0	1
0	2	0	1	0	1	0	1	0	1	0	1	0	1	0	1	0	0	1	30	72	8	1	9	5	25	0	30	0	1
1	3	0	1	1	0	0	1	0	1	0	1	0	1	0	0	1	-1	-1	30	72	8	2	9	5	25	0	30	0	1
0	3	0	1	1	0	0	1	0	1	0	1	0	1	0	0	1	0	1	30	72	9	1	9	5	25	0	30	0	1
1	1	0	1	0	1	0	1	0	1	0	1	0	1	1	0	0	1	0	30	72	9	2	9	5	25	0	30	0	1
1	4	0	1	1	0	-1	-1	0	1	0	1	0	1	-1	-1	-1	0	1	30	73	1	1	9	5	25	0	30	0	1
0	2	1	0	0	1	1	0	1	0	-1	-1	1	0	0	1	0	0	1	30	73	1	2	9	5	25	0	30	0	1
1	4	1	0	-1	-1	1	0	-1	-1	1	0	0	1	-1	-1	-1	0	1	30	73	2	1	9	5	25	0	30	0	1
0	1	0	1	1	0	0	1	1	0	0	1	-1	-1	1	0	0	0	1	30	73	2	2	9	5	25	0	30	0	1
1	2	-1	-1	1	0	-1	-1	0	1	0	1	1	0	0	1	0	0	1	30	73	3	1	9	5	25	0	30	0	1
0	4	0	1	-1	-1	-1	-1	1	0	1	0	-1	-1	-1	-1	-1	0	1	30	73	3	2	9	5	25	0	30	0	1
1	2	1	0	-1	-1	0	1	1	0	-1	-1	0	1	0	1	0	0	1	30	73	4	1	9	5	25	0	30	0	1
0	1	-1	-1	0	1	-1	-1	-1	-1	0	1	1	0	1	0	0	0	1	30	73	4	2	9	5	25	0	30	0	1
0	1	0	1	1	0	1	0	-1	-1	-1	-1	-1	-1	1	0	0	0	1	30	73	5	1	9	5	25	0	30	0	1
1	2	1	0	1	0	0	1	0	1	1	0	1	0	0	1	0	0	1	30	73	5	2	9	5	25	0	30	0	1
1	2	-1	-1	0	1	0	1	-1	-1	1	0	0	1	0	1	0	0	1	30	73	6	1	9	5	25	0	30	0	1
0	1	1	0	-1	-1	1	0	1	0	-1	-1	-1	-1	1	0	0	0	1	30	73	6	2	9	5	25	0	30	0	1
0	4	0	1	0	1	0	1	0	1	0	1	0	1	-1	-1	-1	1	0	30	73	7	1	9	5	25	0	30	0	1
1	1	0	1	1	0	0	1	0	1	0	1	0	1	1	0	0	-1	-1	30	73	7	2	9	5	25	0	30	0	1
0	2	0	1	0	1	0	1	0	1	0	1	0	1	0	1	0	-1	-1	30	73	8	1	9	5	25	0	30	0	1
1	1	0	1	1	0	0	1	0	1	0	1	0	1	1	0	0	1	0	30	73	8	2	9	5	25	0	30	0	1
1	1	0	1	1	0	0	1	0	1	0	1	0	1	1	0	0	1	0	30	73	9	1	9	5	25	0	30	0	1
0	2	0	1	0	1	0	1	0	1	0	1	0	1	0	1	0	0	1	30	73	9	2	9	5	25	0	30	0	1
1	1	0	1	1	0	1	0	-1	-1	1	0	0	1	1	0	0	0	1	43	74	1	1	10	5	25	0	43	0	1
0	3	1	0	1	0	-1	-1	1	0	0	1	1	0	0	0	1	0	1	43	74	1	2	10	5	25	0	43	0	1
1	1	-1	-1	-1	-1	-1	-1	-1	-1	-1	-1	0	1	1	0	0	0	1	43	74	2	1	10	5	25	0	43	0	1
0	3	0	1	-1	-1	0	1	1	0	0	1	-1	-1	0	0	1	0	1	43	74	2	2	10	5	25	0	43	0	1
0	1	0	1	0	1	1	0	0	1	0	1	0	1	1	0	0	0	1	43	74	3	1	10	5	25	0	43	0	1
1	2	-1	-1	-1	-1	0	1	-1	-1	1	0	-1	-1	0	1	0	0	1	43	74	3	2	10	5	25	0	43	0	1
1	3	1	0	1	0	0	1	-1	-1	1	0	1	0	0	0	1	0	1	43	74	4	1	10	5	25	0	43	0	1
0	2	-1	-1	0	1	1	0	0	1	-1	-1	0	1	0	1	0	0	1	43	74	4	2	10	5	25	0	43	0	1
0	1	1	0	-1	-1	-1	-1	1	0	0	1	1	0	1	0	0	0	1	43	74	5	1	10	5	25	0	43	0	1
1	2	0	1	-1	-1	1	0	0	1	-1	-1	-1	-1	0	1	0	0	1	43	74	5	2	10	5	25	0	43	0	1
0	3	-1	-1	0	1	-1	-1	0	1	0	1	-1	-1	0	0	1	0	1	43	74	6	1	10	5	25	0	43	0	1
1	1	0	1	1	0	0	1	-1	-1	-1	-1	0	1	1	0	0	0	1	43	74	6	2	10	5	25	0	43	0	1
0	3	0	1	0	1	0	1	0	1	0	1	0	1	0	0	1	0	1	43	74	7	1	10	5	25	0	43	0	1
1	1	0	1	1	0	0	1	0	1	0	1	0	1	1	0	0	-1	-1	43	74	7	2	10	5	25	0	43	0	1
1	2	0	1	1	0	0	1	0	1	0	1	0	1	0	1	0	-1	-1	43	74	8	1	10	5	25	0	43	0	1
0	3	0	1	0	1	0	1	0	1	0	1	0	1	0	0	1	1	0	43	74	8	2	10	5	25	0	43	0	1
1	1	0	1	0	1	0	1	0	1	0	1	0	1	1	0	0	1	0	43	74	9	1	10	5	25	0	43	0	1
0	2	0	1	1	0	0	1	0	1	0	1	0	1	0	1	0	0	1	43	74	9	2	10	5	25	0	43	0	1
0	2	0	1	0	1	-1	-1	0	1	-1	-1	1	0	0	1	0	0	1	43	75	1	1	10	5	25	0	43	0	0
1	4	-1	-1	-1	-1	1	0	1	0	1	0	-1	-1	-1	-1	-1	0	1	43	75	1	2	10	5	25	0	43	0	0
1	4	-1	-1	-1	-1	-1	-1	0	1	0	1	0	1	-1	-1	-1	0	1	43	75	2	1	10	5	25	0	43	0	0
0	1	1	0	0	1	-1	-1	-1	-1	1	0	1	0	1	0	0	0	1	43	75	2	2	10	5	25	0	43	0	0
1	4	0	1	-1	-1	0	1	0	1	1	0	1	0	-1	-1	-1	0	1	43	75	3	1	10	5	25	0	43	0	0
0	2	1	0	0	1	0	1	-1	-1	-1	-1	-1	-1	0	1	0	0	1	43	75	3	2	10	5	25	0	43	0	0
1	2	0	1	1	0	1	0	-1	-1	0	1	1	0	0	1	0	0	1	43	75	4	1	10	5	25	0	43	0	0
0	1	-1	-1	0	1	0	1	1	0	-1	-1	0	1	1	0	0	0	1	43	75	4	2	10	5	25	0	43	0	0
0	4	1	0	0	1	1	0	1	0	0	1	0	1	-1	-1	-1	0	1	43	75	5	1	10	5	25	0	43	0	0
1	2	0	1	1	0	-1	-1	0	1	-1	-1	-1	-1	0	1	0	0	1	43	75	5	2	10	5	25	0	43	0	0
1	1	-1	-1	-1	-1	-1	-1	0	1	1	0	-1	-1	1	0	0	0	1	43	75	6	1	10	5	25	0	43	0	0
0	4	1	0	1	0	1	0	1	0	0	1	0	1	-1	-1	-1	0	1	43	75	6	2	10	5	25	0	43	0	0
1	4	0	1	0	1	0	1	0	1	0	1	0	1	-1	-1	-1	1	0	43	75	7	1	10	5	25	0	43	0	0
0	1	0	1	1	0	0	1	0	1	0	1	0	1	1	0	0	-1	-1	43	75	7	2	10	5	25	0	43	0	0
1	2	0	1	0	1	0	1	0	1	0	1	0	1	0	1	0	-1	-1	43	75	8	1	10	5	25	0	43	0	0
0	1	0	1	1	0	0	1	0	1	0	1	0	1	1	0	0	1	0	43	75	8	2	10	5	25	0	43	0	0
0	1	0	1	1	0	0	1	0	1	0	1	0	1	1	0	0	1	0	43	75	9	1	10	5	25	0	43	0	0
1	2	0	1	0	1	0	1	0	1	0	1	0	1	0	1	0	0	1	43	75	9	2	10	5	25	0	43	0	0
1	1	-1	-1	-1	-1	1	0	0	1	0	1	1	0	1	0	0	0	1	49	76	1	1	4	3	9	0	49	1	0
0	2	0	1	1	0	-1	-1	1	0	1	0	-1	-1	0	1	0	0	1	49	76	1	2	4	3	9	0	49	1	0
0	4	1	0	1	0	-1	-1	-1	-1	-1	-1	-1	-1	-1	-1	-1	0	1	49	76	2	1	4	3	9	0	49	1	0
1	2	0	1	-1	-1	0	1	1	0	0	1	0	1	0	1	0	0	1	49	76	2	2	4	3	9	0	49	1	0
1	1	1	0	0	1	-1	-1	1	0	0	1	0	1	1	0	0	0	1	49	76	3	1	4	3	9	0	49	1	0
0	4	-1	-1	0	1	1	0	-1	-1	-1	-1	1	0	-1	-1	-1	0	1	49	76	3	2	4	3	9	0	49	1	0
0	2	-1	-1	1	0	0	1	1	0	1	0	-1	-1	0	1	0	0	1	49	76	4	1	4	3	9	0	49	1	0
1	1	1	0	-1	-1	0	1	0	1	-1	-1	1	0	1	0	0	0	1	49	76	4	2	4	3	9	0	49	1	0
1	4	0	1	0	1	0	1	0	1	-1	-1	1	0	-1	-1	-1	0	1	49	76	5	1	4	3	9	0	49	1	0
0	1	-1	-1	1	0	-1	-1	-1	-1	0	1	0	1	1	0	0	0	1	49	76	5	2	4	3	9	0	49	1	0
1	2	1	0	-1	-1	-1	-1	-1	-1	-1	-1	0	1	0	1	0	0	1	49	76	6	1	4	3	9	0	49	1	0
0	1	-1	-1	0	1	0	1	1	0	1	0	-1	-1	1	0	0	0	1	49	76	6	2	4	3	9	0	49	1	0
0	4	0	1	0	1	0	1	0	1	0	1	0	1	-1	-1	-1	-1	-1	49	76	7	1	4	3	9	0	49	1	0
1	2	0	1	1	0	0	1	0	1	0	1	0	1	0	1	0	1	0	49	76	7	2	4	3	9	0	49	1	0
1	2	0	1	0	1	0	1	0	1	0	1	0	1	0	1	0	0	1	49	76	8	1	4	3	9	0	49	1	0
0	4	0	1	1	0	0	1	0	1	0	1	0	1	-1	-1	-1	-1	-1	49	76	8	2	4	3	9	0	49	1	0
1	4	0	1	1	0	0	1	0	1	0	1	0	1	-1	-1	-1	0	1	49	76	9	1	4	3	9	0	49	1	0
0	1	0	1	0	1	0	1	0	1	0	1	0	1	1	0	0	1	0	49	76	9	2	4	3	9	0	49	1	0
0	3	0	1	0	1	1	0	-1	-1	0	1	1	0	0	0	1	0	1	42	77	1	1	10	2	4	0	42	0	1
1	2	1	0	0	1	-1	-1	0	1	1	0	-1	-1	0	1	0	0	1	42	77	1	2	10	2	4	0	42	0	1
0	2	0	1	-1	-1	1	0	1	0	1	0	0	1	0	1	0	0	1	42	77	2	1	10	2	4	0	42	0	1
1	3	-1	-1	-1	-1	0	1	-1	-1	-1	-1	-1	-1	0	0	1	0	1	42	77	2	2	10	2	4	0	42	0	1
1	3	1	0	1	0	1	0	0	1	1	0	0	1	0	0	1	0	1	42	77	3	1	10	2	4	0	42	0	1
0	2	0	1	-1	-1	1	0	-1	-1	0	1	1	0	0	1	0	0	1	42	77	3	2	10	2	4	0	42	0	1
1	2	1	0	0	1	0	1	-1	-1	0	1	0	1	0	1	0	0	1	42	77	4	1	10	2	4	0	42	0	1
0	1	-1	-1	1	0	0	1	1	0	-1	-1	1	0	1	0	0	0	1	42	77	4	2	10	2	4	0	42	0	1
0	1	0	1	1	0	-1	-1	1	0	1	0	1	0	1	0	0	0	1	42	77	5	1	10	2	4	0	42	0	1
1	2	-1	-1	1	0	0	1	-1	-1	0	1	-1	-1	0	1	0	0	1	42	77	5	2	10	2	4	0	42	0	1
1	1	1	0	0	1	0	1	0	1	1	0	1	0	1	0	0	0	1	42	77	6	1	10	2	4	0	42	0	1
0	3	-1	-1	0	1	-1	-1	1	0	-1	-1	0	1	0	0	1	0	1	42	77	6	2	10	2	4	0	42	0	1
1	3	0	1	0	1	0	1	0	1	0	1	0	1	0	0	1	0	1	42	77	7	1	10	2	4	0	42	0	1
0	2	0	1	1	0	0	1	0	1	0	1	0	1	0	1	0	1	0	42	77	7	2	10	2	4	0	42	0	1
1	1	0	1	0	1	0	1	0	1	0	1	0	1	1	0	0	0	1	42	77	8	1	10	2	4	0	42	0	1
0	2	0	1	1	0	0	1	0	1	0	1	0	1	0	1	0	-1	-1	42	77	8	2	10	2	4	0	42	0	1
0	3	0	1	1	0	0	1	0	1	0	1	0	1	0	0	1	-1	-1	42	77	9	1	10	2	4	0	42	0	1
1	1	0	1	0	1	0	1	0	1	0	1	0	1	1	0	0	0	1	42	77	9	2	10	2	4	0	42	0	1
0	2	-1	-1	-1	-1	-1	-1	1	0	1	0	1	0	0	1	0	0	1	43	78	1	1	10	3	9	0	43	0	1
1	3	1	0	1	0	0	1	0	1	-1	-1	0	1	0	0	1	0	1	43	78	1	2	10	3	9	0	43	0	1
0	3	0	1	0	1	1	0	-1	-1	1	0	-1	-1	0	0	1	0	1	43	78	2	1	10	3	9	0	43	0	1
1	2	-1	-1	1	0	1	0	1	0	-1	-1	1	0	0	1	0	0	1	43	78	2	2	10	3	9	0	43	0	1
1	3	0	1	0	1	0	1	1	0	-1	-1	1	0	0	0	1	0	1	43	78	3	1	10	3	9	0	43	0	1
0	2	1	0	0	1	1	0	0	1	1	0	-1	-1	0	1	0	0	1	43	78	3	2	10	3	9	0	43	0	1
1	3	-1	-1	1	0	1	0	0	1	1	0	1	0	0	0	1	0	1	43	78	4	1	10	3	9	0	43	0	1
0	1	1	0	-1	-1	0	1	-1	-1	0	1	-1	-1	1	0	0	0	1	43	78	4	2	10	3	9	0	43	0	1
0	1	-1	-1	-1	-1	0	1	-1	-1	1	0	0	1	1	0	0	0	1	43	78	5	1	10	3	9	0	43	0	1
1	3	0	1	-1	-1	-1	-1	0	1	0	1	-1	-1	0	0	1	0	1	43	78	5	2	10	3	9	0	43	0	1
1	1	1	0	1	0	1	0	0	1	0	1	-1	-1	1	0	0	0	1	43	78	6	1	10	3	9	0	43	0	1
0	3	0	1	0	1	-1	-1	-1	-1	-1	-1	0	1	0	0	1	0	1	43	78	6	2	10	3	9	0	43	0	1
1	2	0	1	0	1	0	1	0	1	0	1	0	1	0	1	0	-1	-1	43	78	7	1	10	3	9	0	43	0	1
0	1	0	1	1	0	0	1	0	1	0	1	0	1	1	0	0	0	1	43	78	7	2	10	3	9	0	43	0	1
1	1	0	1	0	1	0	1	0	1	0	1	0	1	1	0	0	-1	-1	43	78	8	1	10	3	9	0	43	0	1
0	3	0	1	1	0	0	1	0	1	0	1	0	1	0	0	1	1	0	43	78	8	2	10	3	9	0	43	0	1
0	3	0	1	1	0	0	1	0	1	0	1	0	1	0	0	1	0	1	43	78	9	1	10	3	9	0	43	0	1
1	2	0	1	0	1	0	1	0	1	0	1	0	1	0	1	0	1	0	43	78	9	2	10	3	9	0	43	0	1
1	4	0	1	1	0	-1	-1	0	1	0	1	0	1	-1	-1	-1	0	1	53	79	1	1	2	2	4	0	53	1	0
0	2	1	0	0	1	1	0	1	0	-1	-1	1	0	0	1	0	0	1	53	79	1	2	2	2	4	0	53	1	0
0	4	1	0	-1	-1	1	0	-1	-1	1	0	0	1	-1	-1	-1	0	1	53	79	2	1	2	2	4	0	53	1	0
1	1	0	1	1	0	0	1	1	0	0	1	-1	-1	1	0	0	0	1	53	79	2	2	2	2	4	0	53	1	0
1	2	-1	-1	1	0	-1	-1	0	1	0	1	1	0	0	1	0	0	1	53	79	3	1	2	2	4	0	53	1	0
0	4	0	1	-1	-1	-1	-1	1	0	1	0	-1	-1	-1	-1	-1	0	1	53	79	3	2	2	2	4	0	53	1	0
0	2	1	0	-1	-1	0	1	1	0	-1	-1	0	1	0	1	0	0	1	53	79	4	1	2	2	4	0	53	1	0
1	1	-1	-1	0	1	-1	-1	-1	-1	0	1	1	0	1	0	0	0	1	53	79	4	2	2	2	4	0	53	1	0
1	1	0	1	1	0	1	0	-1	-1	-1	-1	-1	-1	1	0	0	0	1	53	79	5	1	2	2	4	0	53	1	0
0	2	1	0	1	0	0	1	0	1	1	0	1	0	0	1	0	0	1	53	79	5	2	2	2	4	0	53	1	0
1	2	-1	-1	0	1	0	1	-1	-1	1	0	0	1	0	1	0	0	1	53	79	6	1	2	2	4	0	53	1	0
0	1	1	0	-1	-1	1	0	1	0	-1	-1	-1	-1	1	0	0	0	1	53	79	6	2	2	2	4	0	53	1	0
0	4	0	1	0	1	0	1	0	1	0	1	0	1	-1	-1	-1	-1	-1	53	79	7	1	2	2	4	0	53	1	0
1	2	0	1	1	0	0	1	0	1	0	1	0	1	0	1	0	0	1	53	79	7	2	2	2	4	0	53	1	0
1	1	0	1	1	0	0	1	0	1	0	1	0	1	1	0	0	0	1	53	79	8	1	2	2	4	0	53	1	0
0	4	0	1	0	1	0	1	0	1	0	1	0	1	-1	-1	-1	1	0	53	79	8	2	2	2	4	0	53	1	0
0	2	0	1	0	1	0	1	0	1	0	1	0	1	0	1	0	1	0	53	79	9	1	2	2	4	0	53	1	0
1	1	0	1	1	0	0	1	0	1	0	1	0	1	1	0	0	-1	-1	53	79	9	2	2	2	4	0	53	1	0
1	1	0	1	1	0	1	0	-1	-1	1	0	0	1	1	0	0	0	1	50	80	1	1	10	5	25	0	50	0	0
0	4	1	0	1	0	-1	-1	1	0	0	1	1	0	-1	-1	-1	0	1	50	80	1	2	10	5	25	0	50	0	0
0	1	-1	-1	-1	-1	-1	-1	-1	-1	-1	-1	0	1	1	0	0	0	1	50	80	2	1	10	5	25	0	50	0	0
1	4	0	1	-1	-1	0	1	1	0	0	1	-1	-1	-1	-1	-1	0	1	50	80	2	2	10	5	25	0	50	0	0
0	1	0	1	0	1	1	0	0	1	0	1	0	1	1	0	0	0	1	50	80	3	1	10	5	25	0	50	0	0
1	2	-1	-1	-1	-1	0	1	-1	-1	1	0	-1	-1	0	1	0	0	1	50	80	3	2	10	5	25	0	50	0	0
0	4	1	0	1	0	0	1	-1	-1	1	0	1	0	-1	-1	-1	0	1	50	80	4	1	10	5	25	0	50	0	0
1	2	-1	-1	0	1	1	0	0	1	-1	-1	0	1	0	1	0	0	1	50	80	4	2	10	5	25	0	50	0	0
1	1	1	0	-1	-1	-1	-1	1	0	0	1	1	0	1	0	0	0	1	50	80	5	1	10	5	25	0	50	0	0
0	2	0	1	-1	-1	1	0	0	1	-1	-1	-1	-1	0	1	0	0	1	50	80	5	2	10	5	25	0	50	0	0
1	4	-1	-1	0	1	-1	-1	0	1	0	1	-1	-1	-1	-1	-1	0	1	50	80	6	1	10	5	25	0	50	0	0
0	1	0	1	1	0	0	1	-1	-1	-1	-1	0	1	1	0	0	0	1	50	80	6	2	10	5	25	0	50	0	0
0	4	0	1	0	1	0	1	0	1	0	1	0	1	-1	-1	-1	0	1	50	80	7	1	10	5	25	0	50	0	0
1	1	0	1	1	0	0	1	0	1	0	1	0	1	1	0	0	-1	-1	50	80	7	2	10	5	25	0	50	0	0
1	2	0	1	1	0	0	1	0	1	0	1	0	1	0	1	0	-1	-1	50	80	8	1	10	5	25	0	50	0	0
0	4	0	1	0	1	0	1	0	1	0	1	0	1	-1	-1	-1	1	0	50	80	8	2	10	5	25	0	50	0	0
1	1	0	1	0	1	0	1	0	1	0	1	0	1	1	0	0	1	0	50	80	9	1	10	5	25	0	50	0	0
0	2	0	1	1	0	0	1	0	1	0	1	0	1	0	1	0	0	1	50	80	9	2	10	5	25	0	50	0	0
1	3	0	1	0	1	1	0	-1	-1	0	1	1	0	0	0	1	0	1	30	82	1	1	7	5	25	0	30	0	1
0	2	1	0	0	1	-1	-1	0	1	1	0	-1	-1	0	1	0	0	1	30	82	1	2	7	5	25	0	30	0	1
1	2	0	1	-1	-1	1	0	1	0	1	0	0	1	0	1	0	0	1	30	82	2	1	7	5	25	0	30	0	1
0	3	-1	-1	-1	-1	0	1	-1	-1	-1	-1	-1	-1	0	0	1	0	1	30	82	2	2	7	5	25	0	30	0	1
0	3	1	0	1	0	1	0	0	1	1	0	0	1	0	0	1	0	1	30	82	3	1	7	5	25	0	30	0	1
1	2	0	1	-1	-1	1	0	-1	-1	0	1	1	0	0	1	0	0	1	30	82	3	2	7	5	25	0	30	0	1
1	2	1	0	0	1	0	1	-1	-1	0	1	0	1	0	1	0	0	1	30	82	4	1	7	5	25	0	30	0	1
0	1	-1	-1	1	0	0	1	1	0	-1	-1	1	0	1	0	0	0	1	30	82	4	2	7	5	25	0	30	0	1
1	1	0	1	1	0	-1	-1	1	0	1	0	1	0	1	0	0	0	1	30	82	5	1	7	5	25	0	30	0	1
0	2	-1	-1	1	0	0	1	-1	-1	0	1	-1	-1	0	1	0	0	1	30	82	5	2	7	5	25	0	30	0	1
1	1	1	0	0	1	0	1	0	1	1	0	1	0	1	0	0	0	1	30	82	6	1	7	5	25	0	30	0	1
0	3	-1	-1	0	1	-1	-1	1	0	-1	-1	0	1	0	0	1	0	1	30	82	6	2	7	5	25	0	30	0	1
0	3	0	1	0	1	0	1	0	1	0	1	0	1	0	0	1	-1	-1	30	82	7	1	7	5	25	0	30	0	1
1	2	0	1	1	0	0	1	0	1	0	1	0	1	0	1	0	1	0	30	82	7	2	7	5	25	0	30	0	1
0	2	0	1	0	1	0	1	0	1	0	1	0	1	0	1	0	0	1	30	82	8	1	7	5	25	0	30	0	1
1	3	0	1	1	0	0	1	0	1	0	1	0	1	0	0	1	-1	-1	30	82	8	2	7	5	25	0	30	0	1
0	3	0	1	1	0	0	1	0	1	0	1	0	1	0	0	1	0	1	30	82	9	1	7	5	25	0	30	0	1
1	1	0	1	0	1	0	1	0	1	0	1	0	1	1	0	0	1	0	30	82	9	2	7	5	25	0	30	0	1
0	4	0	1	1	0	-1	-1	0	1	0	1	0	1	-1	-1	-1	0	1	38	83	1	1	8	5	25	0	38	0	1
1	2	1	0	0	1	1	0	1	0	-1	-1	1	0	0	1	0	0	1	38	83	1	2	8	5	25	0	38	0	1
1	4	1	0	-1	-1	1	0	-1	-1	1	0	0	1	-1	-1	-1	0	1	38	83	2	1	8	5	25	0	38	0	1
0	1	0	1	1	0	0	1	1	0	0	1	-1	-1	1	0	0	0	1	38	83	2	2	8	5	25	0	38	0	1
1	2	-1	-1	1	0	-1	-1	0	1	0	1	1	0	0	1	0	0	1	38	83	3	1	8	5	25	0	38	0	1
0	4	0	1	-1	-1	-1	-1	1	0	1	0	-1	-1	-1	-1	-1	0	1	38	83	3	2	8	5	25	0	38	0	1
1	2	1	0	-1	-1	0	1	1	0	-1	-1	0	1	0	1	0	0	1	38	83	4	1	8	5	25	0	38	0	1
0	1	-1	-1	0	1	-1	-1	-1	-1	0	1	1	0	1	0	0	0	1	38	83	4	2	8	5	25	0	38	0	1
0	1	0	1	1	0	1	0	-1	-1	-1	-1	-1	-1	1	0	0	0	1	38	83	5	1	8	5	25	0	38	0	1
1	2	1	0	1	0	0	1	0	1	1	0	1	0	0	1	0	0	1	38	83	5	2	8	5	25	0	38	0	1
0	2	-1	-1	0	1	0	1	-1	-1	1	0	0	1	0	1	0	0	1	38	83	6	1	8	5	25	0	38	0	1
1	1	1	0	-1	-1	1	0	1	0	-1	-1	-1	-1	1	0	0	0	1	38	83	6	2	8	5	25	0	38	0	1
1	4	0	1	0	1	0	1	0	1	0	1	0	1	-1	-1	-1	-1	-1	38	83	7	1	8	5	25	0	38	0	1
0	2	0	1	1	0	0	1	0	1	0	1	0	1	0	1	0	0	1	38	83	7	2	8	5	25	0	38	0	1
0	1	0	1	1	0	0	1	0	1	0	1	0	1	1	0	0	0	1	38	83	8	1	8	5	25	0	38	0	1
1	4	0	1	0	1	0	1	0	1	0	1	0	1	-1	-1	-1	1	0	38	83	8	2	8	5	25	0	38	0	1
0	2	0	1	0	1	0	1	0	1	0	1	0	1	0	1	0	1	0	38	83	9	1	8	5	25	0	38	0	1
1	1	0	1	1	0	0	1	0	1	0	1	0	1	1	0	0	-1	-1	38	83	9	2	8	5	25	0	38	0	1
1	2	0	1	0	1	-1	-1	0	1	-1	-1	1	0	0	1	0	0	1	37	84	1	1	7	5	25	0	37	0	1
0	4	-1	-1	-1	-1	1	0	1	0	1	0	-1	-1	-1	-1	-1	0	1	37	84	1	2	7	5	25	0	37	0	1
1	4	-1	-1	-1	-1	-1	-1	0	1	0	1	0	1	-1	-1	-1	0	1	37	84	2	1	7	5	25	0	37	0	1
0	1	1	0	0	1	-1	-1	-1	-1	1	0	1	0	1	0	0	0	1	37	84	2	2	7	5	25	0	37	0	1
1	4	0	1	-1	-1	0	1	0	1	1	0	1	0	-1	-1	-1	0	1	37	84	3	1	7	5	25	0	37	0	1
0	2	1	0	0	1	0	1	-1	-1	-1	-1	-1	-1	0	1	0	0	1	37	84	3	2	7	5	25	0	37	0	1
1	2	0	1	1	0	1	0	-1	-1	0	1	1	0	0	1	0	0	1	37	84	4	1	7	5	25	0	37	0	1
0	1	-1	-1	0	1	0	1	1	0	-1	-1	0	1	1	0	0	0	1	37	84	4	2	7	5	25	0	37	0	1
1	4	1	0	0	1	1	0	1	0	0	1	0	1	-1	-1	-1	0	1	37	84	5	1	7	5	25	0	37	0	1
0	2	0	1	1	0	-1	-1	0	1	-1	-1	-1	-1	0	1	0	0	1	37	84	5	2	7	5	25	0	37	0	1
1	1	-1	-1	-1	-1	-1	-1	0	1	1	0	-1	-1	1	0	0	0	1	37	84	6	1	7	5	25	0	37	0	1
0	4	1	0	1	0	1	0	1	0	0	1	0	1	-1	-1	-1	0	1	37	84	6	2	7	5	25	0	37	0	1
1	2	0	1	0	1	0	1	0	1	0	1	0	1	0	1	0	-1	-1	37	84	7	1	7	5	25	0	37	0	1
0	1	0	1	1	0	0	1	0	1	0	1	0	1	1	0	0	0	1	37	84	7	2	7	5	25	0	37	0	1
1	1	0	1	0	1	0	1	0	1	0	1	0	1	1	0	0	-1	-1	37	84	8	1	7	5	25	0	37	0	1
0	4	0	1	1	0	0	1	0	1	0	1	0	1	-1	-1	-1	1	0	37	84	8	2	7	5	25	0	37	0	1
1	4	0	1	1	0	0	1	0	1	0	1	0	1	-1	-1	-1	0	1	37	84	9	1	7	5	25	0	37	0	1
0	2	0	1	0	1	0	1	0	1	0	1	0	1	0	1	0	1	0	37	84	9	2	7	5	25	0	37	0	1
1	1	-1	-1	-1	-1	1	0	0	1	0	1	1	0	1	0	0	0	1	30	85	1	1	5	5	25	0	30	0	1
0	2	0	1	1	0	-1	-1	1	0	1	0	-1	-1	0	1	0	0	1	30	85	1	2	5	5	25	0	30	0	1
1	3	1	0	1	0	-1	-1	-1	-1	-1	-1	-1	-1	0	0	1	0	1	30	85	2	1	5	5	25	0	30	0	1
0	2	0	1	-1	-1	0	1	1	0	0	1	0	1	0	1	0	0	1	30	85	2	2	5	5	25	0	30	0	1
1	1	1	0	0	1	-1	-1	1	0	0	1	0	1	1	0	0	0	1	30	85	3	1	5	5	25	0	30	0	1
0	3	-1	-1	0	1	1	0	-1	-1	-1	-1	1	0	0	0	1	0	1	30	85	3	2	5	5	25	0	30	0	1
1	2	-1	-1	1	0	0	1	1	0	1	0	-1	-1	0	1	0	0	1	30	85	4	1	5	5	25	0	30	0	1
0	1	1	0	-1	-1	0	1	0	1	-1	-1	1	0	1	0	0	0	1	30	85	4	2	5	5	25	0	30	0	1
1	3	0	1	0	1	0	1	0	1	-1	-1	1	0	0	0	1	0	1	30	85	5	1	5	5	25	0	30	0	1
0	1	-1	-1	1	0	-1	-1	-1	-1	0	1	0	1	1	0	0	0	1	30	85	5	2	5	5	25	0	30	0	1
1	2	1	0	-1	-1	-1	-1	-1	-1	-1	-1	0	1	0	1	0	0	1	30	85	6	1	5	5	25	0	30	0	1
0	1	-1	-1	0	1	0	1	1	0	1	0	-1	-1	1	0	0	0	1	30	85	6	2	5	5	25	0	30	0	1
0	3	0	1	0	1	0	1	0	1	0	1	0	1	0	0	1	0	1	30	85	7	1	5	5	25	0	30	0	1
1	2	0	1	1	0	0	1	0	1	0	1	0	1	0	1	0	1	0	30	85	7	2	5	5	25	0	30	0	1
1	1	0	1	0	1	0	1	0	1	0	1	0	1	1	0	0	0	1	30	85	8	1	5	5	25	0	30	0	1
0	2	0	1	1	0	0	1	0	1	0	1	0	1	0	1	0	-1	-1	30	85	8	2	5	5	25	0	30	0	1
0	3	0	1	1	0	0	1	0	1	0	1	0	1	0	0	1	-1	-1	30	85	9	1	5	5	25	0	30	0	1
1	1	0	1	0	1	0	1	0	1	0	1	0	1	1	0	0	0	1	30	85	9	2	5	5	25	0	30	0	1
0	3	0	1	0	1	1	0	-1	-1	0	1	1	0	0	0	1	0	1	43	86	1	1	10	5	25	0	43	0	1
1	2	1	0	0	1	-1	-1	0	1	1	0	-1	-1	0	1	0	0	1	43	86	1	2	10	5	25	0	43	0	1
1	2	0	1	-1	-1	1	0	1	0	1	0	0	1	0	1	0	0	1	43	86	2	1	10	5	25	0	43	0	1
0	3	-1	-1	-1	-1	0	1	-1	-1	-1	-1	-1	-1	0	0	1	0	1	43	86	2	2	10	5	25	0	43	0	1
1	3	1	0	1	0	1	0	0	1	1	0	0	1	0	0	1	0	1	43	86	3	1	10	5	25	0	43	0	1
0	2	0	1	-1	-1	1	0	-1	-1	0	1	1	0	0	1	0	0	1	43	86	3	2	10	5	25	0	43	0	1
0	2	1	0	0	1	0	1	-1	-1	0	1	0	1	0	1	0	0	1	43	86	4	1	10	5	25	0	43	0	1
1	1	-1	-1	1	0	0	1	1	0	-1	-1	1	0	1	0	0	0	1	43	86	4	2	10	5	25	0	43	0	1
0	1	0	1	1	0	-1	-1	1	0	1	0	1	0	1	0	0	0	1	43	86	5	1	10	5	25	0	43	0	1
1	2	-1	-1	1	0	0	1	-1	-1	0	1	-1	-1	0	1	0	0	1	43	86	5	2	10	5	25	0	43	0	1
1	1	1	0	0	1	0	1	0	1	1	0	1	0	1	0	0	0	1	43	86	6	1	10	5	25	0	43	0	1
0	3	-1	-1	0	1	-1	-1	1	0	-1	-1	0	1	0	0	1	0	1	43	86	6	2	10	5	25	0	43	0	1
1	3	0	1	0	1	0	1	0	1	0	1	0	1	0	0	1	1	0	43	86	7	1	10	5	25	0	43	0	1
0	1	0	1	1	0	0	1	0	1	0	1	0	1	1	0	0	-1	-1	43	86	7	2	10	5	25	0	43	0	1
1	2	0	1	0	1	0	1	0	1	0	1	0	1	0	1	0	-1	-1	43	86	8	1	10	5	25	0	43	0	1
0	1	0	1	1	0	0	1	0	1	0	1	0	1	1	0	0	1	0	43	86	8	2	10	5	25	0	43	0	1
0	1	0	1	1	0	0	1	0	1	0	1	0	1	1	0	0	1	0	43	86	9	1	10	5	25	0	43	0	1
1	2	0	1	0	1	0	1	0	1	0	1	0	1	0	1	0	0	1	43	86	9	2	10	5	25	0	43	0	1
1	2	0	1	0	1	-1	-1	0	1	-1	-1	1	0	0	1	0	0	1	46	87	1	1	3	2	4	0	46	0	0
0	4	-1	-1	-1	-1	1	0	1	0	1	0	-1	-1	-1	-1	-1	0	1	46	87	1	2	3	2	4	0	46	0	0
1	4	-1	-1	-1	-1	-1	-1	0	1	0	1	0	1	-1	-1	-1	0	1	46	87	2	1	3	2	4	0	46	0	0
0	1	1	0	0	1	-1	-1	-1	-1	1	0	1	0	1	0	0	0	1	46	87	2	2	3	2	4	0	46	0	0
0	4	0	1	-1	-1	0	1	0	1	1	0	1	0	-1	-1	-1	0	1	46	87	3	1	3	2	4	0	46	0	0
1	2	1	0	0	1	0	1	-1	-1	-1	-1	-1	-1	0	1	0	0	1	46	87	3	2	3	2	4	0	46	0	0
1	2	0	1	1	0	1	0	-1	-1	0	1	1	0	0	1	0	0	1	46	87	4	1	3	2	4	0	46	0	0
0	1	-1	-1	0	1	0	1	1	0	-1	-1	0	1	1	0	0	0	1	46	87	4	2	3	2	4	0	46	0	0
0	4	1	0	0	1	1	0	1	0	0	1	0	1	-1	-1	-1	0	1	46	87	5	1	3	2	4	0	46	0	0
1	2	0	1	1	0	-1	-1	0	1	-1	-1	-1	-1	0	1	0	0	1	46	87	5	2	3	2	4	0	46	0	0
0	1	-1	-1	-1	-1	-1	-1	0	1	1	0	-1	-1	1	0	0	0	1	46	87	6	1	3	2	4	0	46	0	0
1	4	1	0	1	0	1	0	1	0	0	1	0	1	-1	-1	-1	0	1	46	87	6	2	3	2	4	0	46	0	0
1	2	0	1	0	1	0	1	0	1	0	1	0	1	0	1	0	-1	-1	46	87	7	1	3	2	4	0	46	0	0
0	1	0	1	1	0	0	1	0	1	0	1	0	1	1	0	0	0	1	46	87	7	2	3	2	4	0	46	0	0
1	1	0	1	0	1	0	1	0	1	0	1	0	1	1	0	0	-1	-1	46	87	8	1	3	2	4	0	46	0	0
0	4	0	1	1	0	0	1	0	1	0	1	0	1	-1	-1	-1	1	0	46	87	8	2	3	2	4	0	46	0	0
1	4	0	1	1	0	0	1	0	1	0	1	0	1	-1	-1	-1	0	1	46	87	9	1	3	2	4	0	46	0	0
0	2	0	1	0	1	0	1	0	1	0	1	0	1	0	1	0	1	0	46	87	9	2	3	2	4	0	46	0	0
0	1	-1	-1	-1	-1	1	0	0	1	0	1	1	0	1	0	0	0	1	40	88	1	1	10	4	16	0	40	0	0
1	2	0	1	1	0	-1	-1	1	0	1	0	-1	-1	0	1	0	0	1	40	88	1	2	10	4	16	0	40	0	0
1	3	1	0	1	0	-1	-1	-1	-1	-1	-1	-1	-1	0	0	1	0	1	40	88	2	1	10	4	16	0	40	0	0
0	2	0	1	-1	-1	0	1	1	0	0	1	0	1	0	1	0	0	1	40	88	2	2	10	4	16	0	40	0	0
0	1	1	0	0	1	-1	-1	1	0	0	1	0	1	1	0	0	0	1	40	88	3	1	10	4	16	0	40	0	0
1	3	-1	-1	0	1	1	0	-1	-1	-1	-1	1	0	0	0	1	0	1	40	88	3	2	10	4	16	0	40	0	0
1	2	-1	-1	1	0	0	1	1	0	1	0	-1	-1	0	1	0	0	1	40	88	4	1	10	4	16	0	40	0	0
0	1	1	0	-1	-1	0	1	0	1	-1	-1	1	0	1	0	0	0	1	40	88	4	2	10	4	16	0	40	0	0
1	3	0	1	0	1	0	1	0	1	-1	-1	1	0	0	0	1	0	1	40	88	5	1	10	4	16	0	40	0	0
0	1	-1	-1	1	0	-1	-1	-1	-1	0	1	0	1	1	0	0	0	1	40	88	5	2	10	4	16	0	40	0	0
0	2	1	0	-1	-1	-1	-1	-1	-1	-1	-1	0	1	0	1	0	0	1	40	88	6	1	10	4	16	0	40	0	0
1	1	-1	-1	0	1	0	1	1	0	1	0	-1	-1	1	0	0	0	1	40	88	6	2	10	4	16	0	40	0	0
1	3	0	1	0	1	0	1	0	1	0	1	0	1	0	0	1	0	1	40	88	7	1	10	4	16	0	40	0	0
0	1	0	1	1	0	0	1	0	1	0	1	0	1	1	0	0	-1	-1	40	88	7	2	10	4	16	0	40	0	0
1	2	0	1	1	0	0	1	0	1	0	1	0	1	0	1	0	-1	-1	40	88	8	1	10	4	16	0	40	0	0
0	3	0	1	0	1	0	1	0	1	0	1	0	1	0	0	1	1	0	40	88	8	2	10	4	16	0	40	0	0
0	1	0	1	0	1	0	1	0	1	0	1	0	1	1	0	0	1	0	40	88	9	1	10	4	16	0	40	0	0
1	2	0	1	1	0	0	1	0	1	0	1	0	1	0	1	0	0	1	40	88	9	2	10	4	16	0	40	0	0
1	1	0	1	1	0	1	0	-1	-1	1	0	0	1	1	0	0	0	1	42	89	1	1	6	7	49	0	42	0	0
0	4	1	0	1	0	-1	-1	1	0	0	1	1	0	-1	-1	-1	0	1	42	89	1	2	6	7	49	0	42	0	0
1	1	-1	-1	-1	-1	-1	-1	-1	-1	-1	-1	0	1	1	0	0	0	1	42	89	2	1	6	7	49	0	42	0	0
0	4	0	1	-1	-1	0	1	1	0	0	1	-1	-1	-1	-1	-1	0	1	42	89	2	2	6	7	49	0	42	0	0
1	1	0	1	0	1	1	0	0	1	0	1	0	1	1	0	0	0	1	42	89	3	1	6	7	49	0	42	0	0
0	2	-1	-1	-1	-1	0	1	-1	-1	1	0	-1	-1	0	1	0	0	1	42	89	3	2	6	7	49	0	42	0	0
0	4	1	0	1	0	0	1	-1	-1	1	0	1	0	-1	-1	-1	0	1	42	89	4	1	6	7	49	0	42	0	0
1	2	-1	-1	0	1	1	0	0	1	-1	-1	0	1	0	1	0	0	1	42	89	4	2	6	7	49	0	42	0	0
1	1	1	0	-1	-1	-1	-1	1	0	0	1	1	0	1	0	0	0	1	42	89	5	1	6	7	49	0	42	0	0
0	2	0	1	-1	-1	1	0	0	1	-1	-1	-1	-1	0	1	0	0	1	42	89	5	2	6	7	49	0	42	0	0
0	4	-1	-1	0	1	-1	-1	0	1	0	1	-1	-1	-1	-1	-1	0	1	42	89	6	1	6	7	49	0	42	0	0
1	1	0	1	1	0	0	1	-1	-1	-1	-1	0	1	1	0	0	0	1	42	89	6	2	6	7	49	0	42	0	0
1	4	0	1	0	1	0	1	0	1	0	1	0	1	-1	-1	-1	-1	-1	42	89	7	1	6	7	49	0	42	0	0
0	2	0	1	1	0	0	1	0	1	0	1	0	1	0	1	0	0	1	42	89	7	2	6	7	49	0	42	0	0
1	1	0	1	1	0	0	1	0	1	0	1	0	1	1	0	0	0	1	42	89	8	1	6	7	49	0	42	0	0
0	4	0	1	0	1	0	1	0	1	0	1	0	1	-1	-1	-1	1	0	42	89	8	2	6	7	49	0	42	0	0
0	2	0	1	0	1	0	1	0	1	0	1	0	1	0	1	0	1	0	42	89	9	1	6	7	49	0	42	0	0
1	1	0	1	1	0	0	1	0	1	0	1	0	1	1	0	0	-1	-1	42	89	9	2	6	7	49	0	42	0	0
1	3	0	1	1	0	-1	-1	0	1	0	1	0	1	0	0	1	0	1	35	90	1	1	2	8	64	0	35	0	1
0	2	1	0	0	1	1	0	1	0	-1	-1	1	0	0	1	0	0	1	35	90	1	2	2	8	64	0	35	0	1
1	3	1	0	-1	-1	1	0	-1	-1	1	0	0	1	0	0	1	0	1	35	90	2	1	2	8	64	0	35	0	1
0	1	0	1	1	0	0	1	1	0	0	1	-1	-1	1	0	0	0	1	35	90	2	2	2	8	64	0	35	0	1
1	2	-1	-1	1	0	-1	-1	0	1	0	1	1	0	0	1	0	0	1	35	90	3	1	2	8	64	0	35	0	1
0	3	0	1	-1	-1	-1	-1	1	0	1	0	-1	-1	0	0	1	0	1	35	90	3	2	2	8	64	0	35	0	1
0	2	1	0	-1	-1	0	1	1	0	-1	-1	0	1	0	1	0	0	1	35	90	4	1	2	8	64	0	35	0	1
1	1	-1	-1	0	1	-1	-1	-1	-1	0	1	1	0	1	0	0	0	1	35	90	4	2	2	8	64	0	35	0	1
1	1	0	1	1	0	1	0	-1	-1	-1	-1	-1	-1	1	0	0	0	1	35	90	5	1	2	8	64	0	35	0	1
0	2	1	0	1	0	0	1	0	1	1	0	1	0	0	1	0	0	1	35	90	5	2	2	8	64	0	35	0	1
1	2	-1	-1	0	1	0	1	-1	-1	1	0	0	1	0	1	0	0	1	35	90	6	1	2	8	64	0	35	0	1
0	1	1	0	-1	-1	1	0	1	0	-1	-1	-1	-1	1	0	0	0	1	35	90	6	2	2	8	64	0	35	0	1
1	3	0	1	0	1	0	1	0	1	0	1	0	1	0	0	1	0	1	35	90	7	1	2	8	64	0	35	0	1
0	2	0	1	1	0	0	1	0	1	0	1	0	1	0	1	0	1	0	35	90	7	2	2	8	64	0	35	0	1
1	1	0	1	0	1	0	1	0	1	0	1	0	1	1	0	0	0	1	35	90	8	1	2	8	64	0	35	0	1
0	2	0	1	1	0	0	1	0	1	0	1	0	1	0	1	0	-1	-1	35	90	8	2	2	8	64	0	35	0	1
1	3	0	1	1	0	0	1	0	1	0	1	0	1	0	0	1	-1	-1	35	90	9	1	2	8	64	0	35	0	1
0	1	0	1	0	1	0	1	0	1	0	1	0	1	1	0	0	0	1	35	90	9	2	2	8	64	0	35	0	1
0	2	-1	-1	-1	-1	-1	-1	1	0	1	0	1	0	0	1	0	0	1	50	91	1	1	1	2	4	0	50	1	0
1	4	1	0	1	0	0	1	0	1	-1	-1	0	1	-1	-1	-1	0	1	50	91	1	2	1	2	4	0	50	1	0
0	4	0	1	0	1	1	0	-1	-1	1	0	-1	-1	-1	-1	-1	0	1	50	91	2	1	1	2	4	0	50	1	0
1	2	-1	-1	1	0	1	0	1	0	-1	-1	1	0	0	1	0	0	1	50	91	2	2	1	2	4	0	50	1	0
1	4	0	1	0	1	0	1	1	0	-1	-1	1	0	-1	-1	-1	0	1	50	91	3	1	1	2	4	0	50	1	0
0	2	1	0	0	1	1	0	0	1	1	0	-1	-1	0	1	0	0	1	50	91	3	2	1	2	4	0	50	1	0
1	4	-1	-1	1	0	1	0	0	1	1	0	1	0	-1	-1	-1	0	1	50	91	4	1	1	2	4	0	50	1	0
0	1	1	0	-1	-1	0	1	-1	-1	0	1	-1	-1	1	0	0	0	1	50	91	4	2	1	2	4	0	50	1	0
0	1	-1	-1	-1	-1	0	1	-1	-1	1	0	0	1	1	0	0	0	1	50	91	5	1	1	2	4	0	50	1	0
1	4	0	1	-1	-1	-1	-1	0	1	0	1	-1	-1	-1	-1	-1	0	1	50	91	5	2	1	2	4	0	50	1	0
1	1	1	0	1	0	1	0	0	1	0	1	-1	-1	1	0	0	0	1	50	91	6	1	1	2	4	0	50	1	0
0	4	0	1	0	1	-1	-1	-1	-1	-1	-1	0	1	-1	-1	-1	0	1	50	91	6	2	1	2	4	0	50	1	0
0	4	0	1	0	1	0	1	0	1	0	1	0	1	-1	-1	-1	-1	-1	50	91	7	1	1	2	4	0	50	1	0
1	2	0	1	1	0	0	1	0	1	0	1	0	1	0	1	0	1	0	50	91	7	2	1	2	4	0	50	1	0
0	2	0	1	0	1	0	1	0	1	0	1	0	1	0	1	0	0	1	50	91	8	1	1	2	4	0	50	1	0
1	4	0	1	1	0	0	1	0	1	0	1	0	1	-1	-1	-1	-1	-1	50	91	8	2	1	2	4	0	50	1	0
1	4	0	1	1	0	0	1	0	1	0	1	0	1	-1	-1	-1	0	1	50	91	9	1	1	2	4	0	50	1	0
0	1	0	1	0	1	0	1	0	1	0	1	0	1	1	0	0	1	0	50	91	9	2	1	2	4	0	50	1	0
1	1	0	1	1	0	1	0	-1	-1	1	0	0	1	1	0	0	0	1	38	92	1	1	4	2	4	0	38	0	0
0	4	1	0	1	0	-1	-1	1	0	0	1	1	0	-1	-1	-1	0	1	38	92	1	2	4	2	4	0	38	0	0
1	1	-1	-1	-1	-1	-1	-1	-1	-1	-1	-1	0	1	1	0	0	0	1	38	92	2	1	4	2	4	0	38	0	0
0	4	0	1	-1	-1	0	1	1	0	0	1	-1	-1	-1	-1	-1	0	1	38	92	2	2	4	2	4	0	38	0	0
0	1	0	1	0	1	1	0	0	1	0	1	0	1	1	0	0	0	1	38	92	3	1	4	2	4	0	38	0	0
1	2	-1	-1	-1	-1	0	1	-1	-1	1	0	-1	-1	0	1	0	0	1	38	92	3	2	4	2	4	0	38	0	0
1	4	1	0	1	0	0	1	-1	-1	1	0	1	0	-1	-1	-1	0	1	38	92	4	1	4	2	4	0	38	0	0
0	2	-1	-1	0	1	1	0	0	1	-1	-1	0	1	0	1	0	0	1	38	92	4	2	4	2	4	0	38	0	0
1	1	1	0	-1	-1	-1	-1	1	0	0	1	1	0	1	0	0	0	1	38	92	5	1	4	2	4	0	38	0	0
0	2	0	1	-1	-1	1	0	0	1	-1	-1	-1	-1	0	1	0	0	1	38	92	5	2	4	2	4	0	38	0	0
0	4	-1	-1	0	1	-1	-1	0	1	0	1	-1	-1	-1	-1	-1	0	1	38	92	6	1	4	2	4	0	38	0	0
1	1	0	1	1	0	0	1	-1	-1	-1	-1	0	1	1	0	0	0	1	38	92	6	2	4	2	4	0	38	0	0
1	4	0	1	0	1	0	1	0	1	0	1	0	1	-1	-1	-1	-1	-1	38	92	7	1	4	2	4	0	38	0	0
0	2	0	1	1	0	0	1	0	1	0	1	0	1	0	1	0	1	0	38	92	7	2	4	2	4	0	38	0	0
0	2	0	1	0	1	0	1	0	1	0	1	0	1	0	1	0	0	1	38	92	8	1	4	2	4	0	38	0	0
1	4	0	1	1	0	0	1	0	1	0	1	0	1	-1	-1	-1	-1	-1	38	92	8	2	4	2	4	0	38	0	0
1	4	0	1	1	0	0	1	0	1	0	1	0	1	-1	-1	-1	0	1	38	92	9	1	4	2	4	0	38	0	0
0	1	0	1	0	1	0	1	0	1	0	1	0	1	1	0	0	1	0	38	92	9	2	4	2	4	0	38	0	0
0	3	0	1	1	0	-1	-1	0	1	0	1	0	1	0	0	1	0	1	62	94	1	1	4	1	1	0	62	0	0
1	2	1	0	0	1	1	0	1	0	-1	-1	1	0	0	1	0	0	1	62	94	1	2	4	1	1	0	62	0	0
1	3	1	0	-1	-1	1	0	-1	-1	1	0	0	1	0	0	1	0	1	62	94	2	1	4	1	1	0	62	0	0
0	1	0	1	1	0	0	1	1	0	0	1	-1	-1	1	0	0	0	1	62	94	2	2	4	1	1	0	62	0	0
1	2	-1	-1	1	0	-1	-1	0	1	0	1	1	0	0	1	0	0	1	62	94	3	1	4	1	1	0	62	0	0
0	3	0	1	-1	-1	-1	-1	1	0	1	0	-1	-1	0	0	1	0	1	62	94	3	2	4	1	1	0	62	0	0
1	2	1	0	-1	-1	0	1	1	0	-1	-1	0	1	0	1	0	0	1	62	94	4	1	4	1	1	0	62	0	0
0	1	-1	-1	0	1	-1	-1	-1	-1	0	1	1	0	1	0	0	0	1	62	94	4	2	4	1	1	0	62	0	0
0	1	0	1	1	0	1	0	-1	-1	-1	-1	-1	-1	1	0	0	0	1	62	94	5	1	4	1	1	0	62	0	0
1	2	1	0	1	0	0	1	0	1	1	0	1	0	0	1	0	0	1	62	94	5	2	4	1	1	0	62	0	0
0	2	-1	-1	0	1	0	1	-1	-1	1	0	0	1	0	1	0	0	1	62	94	6	1	4	1	1	0	62	0	0
1	1	1	0	-1	-1	1	0	1	0	-1	-1	-1	-1	1	0	0	0	1	62	94	6	2	4	1	1	0	62	0	0
0	3	0	1	0	1	0	1	0	1	0	1	0	1	0	0	1	1	0	62	94	7	1	4	1	1	0	62	0	0
1	1	0	1	1	0	0	1	0	1	0	1	0	1	1	0	0	-1	-1	62	94	7	2	4	1	1	0	62	0	0
0	2	0	1	0	1	0	1	0	1	0	1	0	1	0	1	0	-1	-1	62	94	8	1	4	1	1	0	62	0	0
1	1	0	1	1	0	0	1	0	1	0	1	0	1	1	0	0	1	0	62	94	8	2	4	1	1	0	62	0	0
1	1	0	1	1	0	0	1	0	1	0	1	0	1	1	0	0	1	0	62	94	9	1	4	1	1	0	62	0	0
0	2	0	1	0	1	0	1	0	1	0	1	0	1	0	1	0	0	1	62	94	9	2	4	1	1	0	62	0	0
0	2	0	1	0	1	-1	-1	0	1	-1	-1	1	0	0	1	0	0	1	62	95	1	1	4	5	25	0	62	0	1
1	4	-1	-1	-1	-1	1	0	1	0	1	0	-1	-1	-1	-1	-1	0	1	62	95	1	2	4	5	25	0	62	0	1
0	4	-1	-1	-1	-1	-1	-1	0	1	0	1	0	1	-1	-1	-1	0	1	62	95	2	1	4	5	25	0	62	0	1
1	1	1	0	0	1	-1	-1	-1	-1	1	0	1	0	1	0	0	0	1	62	95	2	2	4	5	25	0	62	0	1
1	4	0	1	-1	-1	0	1	0	1	1	0	1	0	-1	-1	-1	0	1	62	95	3	1	4	5	25	0	62	0	1
0	2	1	0	0	1	0	1	-1	-1	-1	-1	-1	-1	0	1	0	0	1	62	95	3	2	4	5	25	0	62	0	1
0	2	0	1	1	0	1	0	-1	-1	0	1	1	0	0	1	0	0	1	62	95	4	1	4	5	25	0	62	0	1
1	1	-1	-1	0	1	0	1	1	0	-1	-1	0	1	1	0	0	0	1	62	95	4	2	4	5	25	0	62	0	1
0	4	1	0	0	1	1	0	1	0	0	1	0	1	-1	-1	-1	0	1	62	95	5	1	4	5	25	0	62	0	1
1	2	0	1	1	0	-1	-1	0	1	-1	-1	-1	-1	0	1	0	0	1	62	95	5	2	4	5	25	0	62	0	1
0	1	-1	-1	-1	-1	-1	-1	0	1	1	0	-1	-1	1	0	0	0	1	62	95	6	1	4	5	25	0	62	0	1
1	4	1	0	1	0	1	0	1	0	0	1	0	1	-1	-1	-1	0	1	62	95	6	2	4	5	25	0	62	0	1
1	4	0	1	0	1	0	1	0	1	0	1	0	1	-1	-1	-1	0	1	62	95	7	1	4	5	25	0	62	0	1
0	2	0	1	1	0	0	1	0	1	0	1	0	1	0	1	0	1	0	62	95	7	2	4	5	25	0	62	0	1
1	1	0	1	0	1	0	1	0	1	0	1	0	1	1	0	0	0	1	62	95	8	1	4	5	25	0	62	0	1
0	2	0	1	1	0	0	1	0	1	0	1	0	1	0	1	0	-1	-1	62	95	8	2	4	5	25	0	62	0	1
0	4	0	1	1	0	0	1	0	1	0	1	0	1	-1	-1	-1	-1	-1	62	95	9	1	4	5	25	0	62	0	1
1	1	0	1	0	1	0	1	0	1	0	1	0	1	1	0	0	0	1	62	95	9	2	4	5	25	0	62	0	1
0	2	-1	-1	-1	-1	-1	-1	1	0	1	0	1	0	0	1	0	0	1	42	96	1	1	3	6	36	0	42	0	0
1	3	1	0	1	0	0	1	0	1	-1	-1	0	1	0	0	1	0	1	42	96	1	2	3	6	36	0	42	0	0
1	3	0	1	0	1	1	0	-1	-1	1	0	-1	-1	0	0	1	0	1	42	96	2	1	3	6	36	0	42	0	0
0	2	-1	-1	1	0	1	0	1	0	-1	-1	1	0	0	1	0	0	1	42	96	2	2	3	6	36	0	42	0	0
1	3	0	1	0	1	0	1	1	0	-1	-1	1	0	0	0	1	0	1	42	96	3	1	3	6	36	0	42	0	0
0	2	1	0	0	1	1	0	0	1	1	0	-1	-1	0	1	0	0	1	42	96	3	2	3	6	36	0	42	0	0
1	3	-1	-1	1	0	1	0	0	1	1	0	1	0	0	0	1	0	1	42	96	4	1	3	6	36	0	42	0	0
0	1	1	0	-1	-1	0	1	-1	-1	0	1	-1	-1	1	0	0	0	1	42	96	4	2	3	6	36	0	42	0	0
1	1	-1	-1	-1	-1	0	1	-1	-1	1	0	0	1	1	0	0	0	1	42	96	5	1	3	6	36	0	42	0	0
0	3	0	1	-1	-1	-1	-1	0	1	0	1	-1	-1	0	0	1	0	1	42	96	5	2	3	6	36	0	42	0	0
1	1	1	0	1	0	1	0	0	1	0	1	-1	-1	1	0	0	0	1	42	96	6	1	3	6	36	0	42	0	0
0	3	0	1	0	1	-1	-1	-1	-1	-1	-1	0	1	0	0	1	0	1	42	96	6	2	3	6	36	0	42	0	0
0	2	0	1	0	1	0	1	0	1	0	1	0	1	0	1	0	-1	-1	42	96	7	1	3	6	36	0	42	0	0
1	1	0	1	1	0	0	1	0	1	0	1	0	1	1	0	0	0	1	42	96	7	2	3	6	36	0	42	0	0
1	1	0	1	0	1	0	1	0	1	0	1	0	1	1	0	0	-1	-1	42	96	8	1	3	6	36	0	42	0	0
0	3	0	1	1	0	0	1	0	1	0	1	0	1	0	0	1	1	0	42	96	8	2	3	6	36	0	42	0	0
1	3	0	1	1	0	0	1	0	1	0	1	0	1	0	0	1	0	1	42	96	9	1	3	6	36	0	42	0	0
0	2	0	1	0	1	0	1	0	1	0	1	0	1	0	1	0	1	0	42	96	9	2	3	6	36	0	42	0	0
0	1	0	1	1	0	1	0	-1	-1	1	0	0	1	1	0	0	0	1	30	98	1	1	5	5	25	0	30	0	1
1	4	1	0	1	0	-1	-1	1	0	0	1	1	0	-1	-1	-1	0	1	30	98	1	2	5	5	25	0	30	0	1
0	1	-1	-1	-1	-1	-1	-1	-1	-1	-1	-1	0	1	1	0	0	0	1	30	98	2	1	5	5	25	0	30	0	1
1	4	0	1	-1	-1	0	1	1	0	0	1	-1	-1	-1	-1	-1	0	1	30	98	2	2	5	5	25	0	30	0	1
0	1	0	1	0	1	1	0	0	1	0	1	0	1	1	0	0	0	1	30	98	3	1	5	5	25	0	30	0	1
1	2	-1	-1	-1	-1	0	1	-1	-1	1	0	-1	-1	0	1	0	0	1	30	98	3	2	5	5	25	0	30	0	1
0	4	1	0	1	0	0	1	-1	-1	1	0	1	0	-1	-1	-1	0	1	30	98	4	1	5	5	25	0	30	0	1
1	2	-1	-1	0	1	1	0	0	1	-1	-1	0	1	0	1	0	0	1	30	98	4	2	5	5	25	0	30	0	1
0	1	1	0	-1	-1	-1	-1	1	0	0	1	1	0	1	0	0	0	1	30	98	5	1	5	5	25	0	30	0	1
1	2	0	1	-1	-1	1	0	0	1	-1	-1	-1	-1	0	1	0	0	1	30	98	5	2	5	5	25	0	30	0	1
0	4	-1	-1	0	1	-1	-1	0	1	0	1	-1	-1	-1	-1	-1	0	1	30	98	6	1	5	5	25	0	30	0	1
1	1	0	1	1	0	0	1	-1	-1	-1	-1	0	1	1	0	0	0	1	30	98	6	2	5	5	25	0	30	0	1
1	4	0	1	0	1	0	1	0	1	0	1	0	1	-1	-1	-1	0	1	30	98	7	1	5	5	25	0	30	0	1
0	2	0	1	1	0	0	1	0	1	0	1	0	1	0	1	0	1	0	30	98	7	2	5	5	25	0	30	0	1
1	1	0	1	0	1	0	1	0	1	0	1	0	1	1	0	0	0	1	30	98	8	1	5	5	25	0	30	0	1
0	2	0	1	1	0	0	1	0	1	0	1	0	1	0	1	0	-1	-1	30	98	8	2	5	5	25	0	30	0	1
0	4	0	1	1	0	0	1	0	1	0	1	0	1	-1	-1	-1	-1	-1	30	98	9	1	5	5	25	0	30	0	1
1	1	0	1	0	1	0	1	0	1	0	1	0	1	1	0	0	0	1	30	98	9	2	5	5	25	0	30	0	1
1	3	0	1	0	1	1	0	-1	-1	0	1	1	0	0	0	1	0	1	41	99	1	1	10	6	36	0	41	0	1
0	2	1	0	0	1	-1	-1	0	1	1	0	-1	-1	0	1	0	0	1	41	99	1	2	10	6	36	0	41	0	1
1	2	0	1	-1	-1	1	0	1	0	1	0	0	1	0	1	0	0	1	41	99	2	1	10	6	36	0	41	0	1
0	3	-1	-1	-1	-1	0	1	-1	-1	-1	-1	-1	-1	0	0	1	0	1	41	99	2	2	10	6	36	0	41	0	1
0	3	1	0	1	0	1	0	0	1	1	0	0	1	0	0	1	0	1	41	99	3	1	10	6	36	0	41	0	1
1	2	0	1	-1	-1	1	0	-1	-1	0	1	1	0	0	1	0	0	1	41	99	3	2	10	6	36	0	41	0	1
0	2	1	0	0	1	0	1	-1	-1	0	1	0	1	0	1	0	0	1	41	99	4	1	10	6	36	0	41	0	1
1	1	-1	-1	1	0	0	1	1	0	-1	-1	1	0	1	0	0	0	1	41	99	4	2	10	6	36	0	41	0	1
0	1	0	1	1	0	-1	-1	1	0	1	0	1	0	1	0	0	0	1	41	99	5	1	10	6	36	0	41	0	1
1	2	-1	-1	1	0	0	1	-1	-1	0	1	-1	-1	0	1	0	0	1	41	99	5	2	10	6	36	0	41	0	1
1	1	1	0	0	1	0	1	0	1	1	0	1	0	1	0	0	0	1	41	99	6	1	10	6	36	0	41	0	1
0	3	-1	-1	0	1	-1	-1	1	0	-1	-1	0	1	0	0	1	0	1	41	99	6	2	10	6	36	0	41	0	1
1	2	0	1	0	1	0	1	0	1	0	1	0	1	0	1	0	-1	-1	41	99	7	1	10	6	36	0	41	0	1
0	1	0	1	1	0	0	1	0	1	0	1	0	1	1	0	0	0	1	41	99	7	2	10	6	36	0	41	0	1
1	1	0	1	0	1	0	1	0	1	0	1	0	1	1	0	0	-1	-1	41	99	8	1	10	6	36	0	41	0	1
0	3	0	1	1	0	0	1	0	1	0	1	0	1	0	0	1	1	0	41	99	8	2	10	6	36	0	41	0	1
0	3	0	1	1	0	0	1	0	1	0	1	0	1	0	0	1	0	1	41	99	9	1	10	6	36	0	41	0	1
1	2	0	1	0	1	0	1	0	1	0	1	0	1	0	1	0	1	0	41	99	9	2	10	6	36	0	41	0	1
0	3	0	1	1	0	-1	-1	0	1	0	1	0	1	0	0	1	0	1	65	100	1	1	3	2	4	0	65	0	0
1	2	1	0	0	1	1	0	1	0	-1	-1	1	0	0	1	0	0	1	65	100	1	2	3	2	4	0	65	0	0
0	3	1	0	-1	-1	1	0	-1	-1	1	0	0	1	0	0	1	0	1	65	100	2	1	3	2	4	0	65	0	0
1	1	0	1	1	0	0	1	1	0	0	1	-1	-1	1	0	0	0	1	65	100	2	2	3	2	4	0	65	0	0
1	2	-1	-1	1	0	-1	-1	0	1	0	1	1	0	0	1	0	0	1	65	100	3	1	3	2	4	0	65	0	0
0	3	0	1	-1	-1	-1	-1	1	0	1	0	-1	-1	0	0	1	0	1	65	100	3	2	3	2	4	0	65	0	0
1	2	1	0	-1	-1	0	1	1	0	-1	-1	0	1	0	1	0	0	1	65	100	4	1	3	2	4	0	65	0	0
0	1	-1	-1	0	1	-1	-1	-1	-1	0	1	1	0	1	0	0	0	1	65	100	4	2	3	2	4	0	65	0	0
1	1	0	1	1	0	1	0	-1	-1	-1	-1	-1	-1	1	0	0	0	1	65	100	5	1	3	2	4	0	65	0	0
0	2	1	0	1	0	0	1	0	1	1	0	1	0	0	1	0	0	1	65	100	5	2	3	2	4	0	65	0	0
0	2	-1	-1	0	1	0	1	-1	-1	1	0	0	1	0	1	0	0	1	65	100	6	1	3	2	4	0	65	0	0
1	1	1	0	-1	-1	1	0	1	0	-1	-1	-1	-1	1	0	0	0	1	65	100	6	2	3	2	4	0	65	0	0
0	3	0	1	0	1	0	1	0	1	0	1	0	1	0	0	1	-1	-1	65	100	7	1	3	2	4	0	65	0	0
1	2	0	1	1	0	0	1	0	1	0	1	0	1	0	1	0	0	1	65	100	7	2	3	2	4	0	65	0	0
1	1	0	1	1	0	0	1	0	1	0	1	0	1	1	0	0	0	1	65	100	8	1	3	2	4	0	65	0	0
0	3	0	1	0	1	0	1	0	1	0	1	0	1	0	0	1	1	0	65	100	8	2	3	2	4	0	65	0	0
0	2	0	1	0	1	0	1	0	1	0	1	0	1	0	1	0	1	0	65	100	9	1	3	2	4	0	65	0	0
1	1	0	1	1	0	0	1	0	1	0	1	0	1	1	0	0	-1	-1	65	100	9	2	3	2	4	0	65	0	0
1	2	0	1	0	1	-1	-1	0	1	-1	-1	1	0	0	1	0	0	1	60	101	1	1	1	2	4	0	60	0	0
0	4	-1	-1	-1	-1	1	0	1	0	1	0	-1	-1	-1	-1	-1	0	1	60	101	1	2	1	2	4	0	60	0	0
0	4	-1	-1	-1	-1	-1	-1	0	1	0	1	0	1	-1	-1	-1	0	1	60	101	2	1	1	2	4	0	60	0	0
1	1	1	0	0	1	-1	-1	-1	-1	1	0	1	0	1	0	0	0	1	60	101	2	2	1	2	4	0	60	0	0
0	4	0	1	-1	-1	0	1	0	1	1	0	1	0	-1	-1	-1	0	1	60	101	3	1	1	2	4	0	60	0	0
1	2	1	0	0	1	0	1	-1	-1	-1	-1	-1	-1	0	1	0	0	1	60	101	3	2	1	2	4	0	60	0	0
1	2	0	1	1	0	1	0	-1	-1	0	1	1	0	0	1	0	0	1	60	101	4	1	1	2	4	0	60	0	0
0	1	-1	-1	0	1	0	1	1	0	-1	-1	0	1	1	0	0	0	1	60	101	4	2	1	2	4	0	60	0	0
1	4	1	0	0	1	1	0	1	0	0	1	0	1	-1	-1	-1	0	1	60	101	5	1	1	2	4	0	60	0	0
0	2	0	1	1	0	-1	-1	0	1	-1	-1	-1	-1	0	1	0	0	1	60	101	5	2	1	2	4	0	60	0	0
0	1	-1	-1	-1	-1	-1	-1	0	1	1	0	-1	-1	1	0	0	0	1	60	101	6	1	1	2	4	0	60	0	0
1	4	1	0	1	0	1	0	1	0	0	1	0	1	-1	-1	-1	0	1	60	101	6	2	1	2	4	0	60	0	0
0	4	0	1	0	1	0	1	0	1	0	1	0	1	-1	-1	-1	-1	-1	60	101	7	1	1	2	4	0	60	0	0
1	2	0	1	1	0	0	1	0	1	0	1	0	1	0	1	0	1	0	60	101	7	2	1	2	4	0	60	0	0
0	2	0	1	0	1	0	1	0	1	0	1	0	1	0	1	0	0	1	60	101	8	1	1	2	4	0	60	0	0
1	4	0	1	1	0	0	1	0	1	0	1	0	1	-1	-1	-1	-1	-1	60	101	8	2	1	2	4	0	60	0	0
1	4	0	1	1	0	0	1	0	1	0	1	0	1	-1	-1	-1	0	1	60	101	9	1	1	2	4	0	60	0	0
0	1	0	1	0	1	0	1	0	1	0	1	0	1	1	0	0	1	0	60	101	9	2	1	2	4	0	60	0	0
1	2	0	1	0	1	-1	-1	0	1	-1	-1	1	0	0	1	0	0	1	51	102	1	1	4	1	1	0	51	0	1
0	4	-1	-1	-1	-1	1	0	1	0	1	0	-1	-1	-1	-1	-1	0	1	51	102	1	2	4	1	1	0	51	0	1
0	4	-1	-1	-1	-1	-1	-1	0	1	0	1	0	1	-1	-1	-1	0	1	51	102	2	1	4	1	1	0	51	0	1
1	1	1	0	0	1	-1	-1	-1	-1	1	0	1	0	1	0	0	0	1	51	102	2	2	4	1	1	0	51	0	1
1	4	0	1	-1	-1	0	1	0	1	1	0	1	0	-1	-1	-1	0	1	51	102	3	1	4	1	1	0	51	0	1
0	2	1	0	0	1	0	1	-1	-1	-1	-1	-1	-1	0	1	0	0	1	51	102	3	2	4	1	1	0	51	0	1
1	2	0	1	1	0	1	0	-1	-1	0	1	1	0	0	1	0	0	1	51	102	4	1	4	1	1	0	51	0	1
0	1	-1	-1	0	1	0	1	1	0	-1	-1	0	1	1	0	0	0	1	51	102	4	2	4	1	1	0	51	0	1
0	4	1	0	0	1	1	0	1	0	0	1	0	1	-1	-1	-1	0	1	51	102	5	1	4	1	1	0	51	0	1
1	2	0	1	1	0	-1	-1	0	1	-1	-1	-1	-1	0	1	0	0	1	51	102	5	2	4	1	1	0	51	0	1
0	1	-1	-1	-1	-1	-1	-1	0	1	1	0	-1	-1	1	0	0	0	1	51	102	6	1	4	1	1	0	51	0	1
1	4	1	0	1	0	1	0	1	0	0	1	0	1	-1	-1	-1	0	1	51	102	6	2	4	1	1	0	51	0	1
0	4	0	1	0	1	0	1	0	1	0	1	0	1	-1	-1	-1	0	1	51	102	7	1	4	1	1	0	51	0	1
1	1	0	1	1	0	0	1	0	1	0	1	0	1	1	0	0	-1	-1	51	102	7	2	4	1	1	0	51	0	1
1	2	0	1	1	0	0	1	0	1	0	1	0	1	0	1	0	-1	-1	51	102	8	1	4	1	1	0	51	0	1
0	4	0	1	0	1	0	1	0	1	0	1	0	1	-1	-1	-1	1	0	51	102	8	2	4	1	1	0	51	0	1
0	1	0	1	0	1	0	1	0	1	0	1	0	1	1	0	0	1	0	51	102	9	1	4	1	1	0	51	0	1
1	2	0	1	1	0	0	1	0	1	0	1	0	1	0	1	0	0	1	51	102	9	2	4	1	1	0	51	0	1
1	1	-1	-1	-1	-1	1	0	0	1	0	1	1	0	1	0	0	0	1	65	103	1	1	1	2	4	0	65	0	1
0	2	0	1	1	0	-1	-1	1	0	1	0	-1	-1	0	1	0	0	1	65	103	1	2	1	2	4	0	65	0	1
0	4	1	0	1	0	-1	-1	-1	-1	-1	-1	-1	-1	-1	-1	-1	0	1	65	103	2	1	1	2	4	0	65	0	1
1	2	0	1	-1	-1	0	1	1	0	0	1	0	1	0	1	0	0	1	65	103	2	2	1	2	4	0	65	0	1
0	1	1	0	0	1	-1	-1	1	0	0	1	0	1	1	0	0	0	1	65	103	3	1	1	2	4	0	65	0	1
1	4	-1	-1	0	1	1	0	-1	-1	-1	-1	1	0	-1	-1	-1	0	1	65	103	3	2	1	2	4	0	65	0	1
1	2	-1	-1	1	0	0	1	1	0	1	0	-1	-1	0	1	0	0	1	65	103	4	1	1	2	4	0	65	0	1
0	1	1	0	-1	-1	0	1	0	1	-1	-1	1	0	1	0	0	0	1	65	103	4	2	1	2	4	0	65	0	1
1	4	0	1	0	1	0	1	0	1	-1	-1	1	0	-1	-1	-1	0	1	65	103	5	1	1	2	4	0	65	0	1
0	1	-1	-1	1	0	-1	-1	-1	-1	0	1	0	1	1	0	0	0	1	65	103	5	2	1	2	4	0	65	0	1
0	2	1	0	-1	-1	-1	-1	-1	-1	-1	-1	0	1	0	1	0	0	1	65	103	6	1	1	2	4	0	65	0	1
1	1	-1	-1	0	1	0	1	1	0	1	0	-1	-1	1	0	0	0	1	65	103	6	2	1	2	4	0	65	0	1
0	4	0	1	0	1	0	1	0	1	0	1	0	1	-1	-1	-1	1	0	65	103	7	1	1	2	4	0	65	0	1
1	1	0	1	1	0	0	1	0	1	0	1	0	1	1	0	0	-1	-1	65	103	7	2	1	2	4	0	65	0	1
1	2	0	1	0	1	0	1	0	1	0	1	0	1	0	1	0	-1	-1	65	103	8	1	1	2	4	0	65	0	1
0	1	0	1	1	0	0	1	0	1	0	1	0	1	1	0	0	1	0	65	103	8	2	1	2	4	0	65	0	1
0	1	0	1	1	0	0	1	0	1	0	1	0	1	1	0	0	1	0	65	103	9	1	1	2	4	0	65	0	1
1	2	0	1	0	1	0	1	0	1	0	1	0	1	0	1	0	0	1	65	103	9	2	1	2	4	0	65	0	1
1	2	-1	-1	-1	-1	-1	-1	1	0	1	0	1	0	0	1	0	0	1	30	104	1	1	4	3	9	0	30	0	1
0	3	1	0	1	0	0	1	0	1	-1	-1	0	1	0	0	1	0	1	30	104	1	2	4	3	9	0	30	0	1
1	3	0	1	0	1	1	0	-1	-1	1	0	-1	-1	0	0	1	0	1	30	104	2	1	4	3	9	0	30	0	1
0	2	-1	-1	1	0	1	0	1	0	-1	-1	1	0	0	1	0	0	1	30	104	2	2	4	3	9	0	30	0	1
1	3	0	1	0	1	0	1	1	0	-1	-1	1	0	0	0	1	0	1	30	104	3	1	4	3	9	0	30	0	1
0	2	1	0	0	1	1	0	0	1	1	0	-1	-1	0	1	0	0	1	30	104	3	2	4	3	9	0	30	0	1
1	3	-1	-1	1	0	1	0	0	1	1	0	1	0	0	0	1	0	1	30	104	4	1	4	3	9	0	30	0	1
0	1	1	0	-1	-1	0	1	-1	-1	0	1	-1	-1	1	0	0	0	1	30	104	4	2	4	3	9	0	30	0	1
1	1	-1	-1	-1	-1	0	1	-1	-1	1	0	0	1	1	0	0	0	1	30	104	5	1	4	3	9	0	30	0	1
0	3	0	1	-1	-1	-1	-1	0	1	0	1	-1	-1	0	0	1	0	1	30	104	5	2	4	3	9	0	30	0	1
1	1	1	0	1	0	1	0	0	1	0	1	-1	-1	1	0	0	0	1	30	104	6	1	4	3	9	0	30	0	1
0	3	0	1	0	1	-1	-1	-1	-1	-1	-1	0	1	0	0	1	0	1	30	104	6	2	4	3	9	0	30	0	1
0	3	0	1	0	1	0	1	0	1	0	1	0	1	0	0	1	1	0	30	104	7	1	4	3	9	0	30	0	1
1	1	0	1	1	0	0	1	0	1	0	1	0	1	1	0	0	-1	-1	30	104	7	2	4	3	9	0	30	0	1
1	2	0	1	0	1	0	1	0	1	0	1	0	1	0	1	0	-1	-1	30	104	8	1	4	3	9	0	30	0	1
0	1	0	1	1	0	0	1	0	1	0	1	0	1	1	0	0	1	0	30	104	8	2	4	3	9	0	30	0	1
1	1	0	1	1	0	0	1	0	1	0	1	0	1	1	0	0	1	0	30	104	9	1	4	3	9	0	30	0	1
0	2	0	1	0	1	0	1	0	1	0	1	0	1	0	1	0	0	1	30	104	9	2	4	3	9	0	30	0	1
0	1	-1	-1	-1	-1	1	0	0	1	0	1	1	0	1	0	0	0	1	64	105	1	1	3	1	1	0	64	0	1
1	2	0	1	1	0	-1	-1	1	0	1	0	-1	-1	0	1	0	0	1	64	105	1	2	3	1	1	0	64	0	1
0	3	1	0	1	0	-1	-1	-1	-1	-1	-1	-1	-1	0	0	1	0	1	64	105	2	1	3	1	1	0	64	0	1
1	2	0	1	-1	-1	0	1	1	0	0	1	0	1	0	1	0	0	1	64	105	2	2	3	1	1	0	64	0	1
1	1	1	0	0	1	-1	-1	1	0	0	1	0	1	1	0	0	0	1	64	105	3	1	3	1	1	0	64	0	1
0	3	-1	-1	0	1	1	0	-1	-1	-1	-1	1	0	0	0	1	0	1	64	105	3	2	3	1	1	0	64	0	1
1	2	-1	-1	1	0	0	1	1	0	1	0	-1	-1	0	1	0	0	1	64	105	4	1	3	1	1	0	64	0	1
0	1	1	0	-1	-1	0	1	0	1	-1	-1	1	0	1	0	0	0	1	64	105	4	2	3	1	1	0	64	0	1
0	3	0	1	0	1	0	1	0	1	-1	-1	1	0	0	0	1	0	1	64	105	5	1	3	1	1	0	64	0	1
1	1	-1	-1	1	0	-1	-1	-1	-1	0	1	0	1	1	0	0	0	1	64	105	5	2	3	1	1	0	64	0	1
0	2	1	0	-1	-1	-1	-1	-1	-1	-1	-1	0	1	0	1	0	0	1	64	105	6	1	3	1	1	0	64	0	1
1	1	-1	-1	0	1	0	1	1	0	1	0	-1	-1	1	0	0	0	1	64	105	6	2	3	1	1	0	64	0	1
1	3	0	1	0	1	0	1	0	1	0	1	0	1	0	0	1	0	1	64	105	7	1	3	1	1	0	64	0	1
0	1	0	1	1	0	0	1	0	1	0	1	0	1	1	0	0	-1	-1	64	105	7	2	3	1	1	0	64	0	1
0	2	0	1	1	0	0	1	0	1	0	1	0	1	0	1	0	-1	-1	64	105	8	1	3	1	1	0	64	0	1
1	3	0	1	0	1	0	1	0	1	0	1	0	1	0	0	1	1	0	64	105	8	2	3	1	1	0	64	0	1
1	1	0	1	0	1	0	1	0	1	0	1	0	1	1	0	0	1	0	64	105	9	1	3	1	1	0	64	0	1
0	2	0	1	1	0	0	1	0	1	0	1	0	1	0	1	0	0	1	64	105	9	2	3	1	1	0	64	0	1
1	1	0	1	1	0	1	0	-1	-1	1	0	0	1	1	0	0	0	1	60	106	1	1	1	1	1	0	60	0	1
0	4	1	0	1	0	-1	-1	1	0	0	1	1	0	-1	-1	-1	0	1	60	106	1	2	1	1	1	0	60	0	1
0	1	-1	-1	-1	-1	-1	-1	-1	-1	-1	-1	0	1	1	0	0	0	1	60	106	2	1	1	1	1	0	60	0	1
1	4	0	1	-1	-1	0	1	1	0	0	1	-1	-1	-1	-1	-1	0	1	60	106	2	2	1	1	1	0	60	0	1
1	1	0	1	0	1	1	0	0	1	0	1	0	1	1	0	0	0	1	60	106	3	1	1	1	1	0	60	0	1
0	2	-1	-1	-1	-1	0	1	-1	-1	1	0	-1	-1	0	1	0	0	1	60	106	3	2	1	1	1	0	60	0	1
1	4	1	0	1	0	0	1	-1	-1	1	0	1	0	-1	-1	-1	0	1	60	106	4	1	1	1	1	0	60	0	1
0	2	-1	-1	0	1	1	0	0	1	-1	-1	0	1	0	1	0	0	1	60	106	4	2	1	1	1	0	60	0	1
0	1	1	0	-1	-1	-1	-1	1	0	0	1	1	0	1	0	0	0	1	60	106	5	1	1	1	1	0	60	0	1
1	2	0	1	-1	-1	1	0	0	1	-1	-1	-1	-1	0	1	0	0	1	60	106	5	2	1	1	1	0	60	0	1
0	4	-1	-1	0	1	-1	-1	0	1	0	1	-1	-1	-1	-1	-1	0	1	60	106	6	1	1	1	1	0	60	0	1
1	1	0	1	1	0	0	1	-1	-1	-1	-1	0	1	1	0	0	0	1	60	106	6	2	1	1	1	0	60	0	1
0	2	0	1	0	1	0	1	0	1	0	1	0	1	0	1	0	-1	-1	60	106	7	1	1	1	1	0	60	0	1
1	1	0	1	1	0	0	1	0	1	0	1	0	1	1	0	0	0	1	60	106	7	2	1	1	1	0	60	0	1
0	1	0	1	0	1	0	1	0	1	0	1	0	1	1	0	0	-1	-1	60	106	8	1	1	1	1	0	60	0	1
1	4	0	1	1	0	0	1	0	1	0	1	0	1	-1	-1	-1	1	0	60	106	8	2	1	1	1	0	60	0	1
1	4	0	1	1	0	0	1	0	1	0	1	0	1	-1	-1	-1	0	1	60	106	9	1	1	1	1	0	60	0	1
0	2	0	1	0	1	0	1	0	1	0	1	0	1	0	1	0	1	0	60	106	9	2	1	1	1	0	60	0	1
1	4	0	1	1	0	-1	-1	0	1	0	1	0	1	-1	-1	-1	0	1	48	107	1	1	2	2	4	0	48	0	0
0	2	1	0	0	1	1	0	1	0	-1	-1	1	0	0	1	0	0	1	48	107	1	2	2	2	4	0	48	0	0
0	4	1	0	-1	-1	1	0	-1	-1	1	0	0	1	-1	-1	-1	0	1	48	107	2	1	2	2	4	0	48	0	0
1	1	0	1	1	0	0	1	1	0	0	1	-1	-1	1	0	0	0	1	48	107	2	2	2	2	4	0	48	0	0
1	2	-1	-1	1	0	-1	-1	0	1	0	1	1	0	0	1	0	0	1	48	107	3	1	2	2	4	0	48	0	0
0	4	0	1	-1	-1	-1	-1	1	0	1	0	-1	-1	-1	-1	-1	0	1	48	107	3	2	2	2	4	0	48	0	0
1	2	1	0	-1	-1	0	1	1	0	-1	-1	0	1	0	1	0	0	1	48	107	4	1	2	2	4	0	48	0	0
0	1	-1	-1	0	1	-1	-1	-1	-1	0	1	1	0	1	0	0	0	1	48	107	4	2	2	2	4	0	48	0	0
0	1	0	1	1	0	1	0	-1	-1	-1	-1	-1	-1	1	0	0	0	1	48	107	5	1	2	2	4	0	48	0	0
1	2	1	0	1	0	0	1	0	1	1	0	1	0	0	1	0	0	1	48	107	5	2	2	2	4	0	48	0	0
1	2	-1	-1	0	1	0	1	-1	-1	1	0	0	1	0	1	0	0	1	48	107	6	1	2	2	4	0	48	0	0
0	1	1	0	-1	-1	1	0	1	0	-1	-1	-1	-1	1	0	0	0	1	48	107	6	2	2	2	4	0	48	0	0
0	4	0	1	0	1	0	1	0	1	0	1	0	1	-1	-1	-1	-1	-1	48	107	7	1	2	2	4	0	48	0	0
1	2	0	1	1	0	0	1	0	1	0	1	0	1	0	1	0	1	0	48	107	7	2	2	2	4	0	48	0	0
0	2	0	1	0	1	0	1	0	1	0	1	0	1	0	1	0	0	1	48	107	8	1	2	2	4	0	48	0	0
1	4	0	1	1	0	0	1	0	1	0	1	0	1	-1	-1	-1	-1	-1	48	107	8	2	2	2	4	0	48	0	0
1	4	0	1	1	0	0	1	0	1	0	1	0	1	-1	-1	-1	0	1	48	107	9	1	2	2	4	0	48	0	0
0	1	0	1	0	1	0	1	0	1	0	1	0	1	1	0	0	1	0	48	107	9	2	2	2	4	0	48	0	0
1	2	-1	-1	-1	-1	-1	-1	1	0	1	0	1	0	0	1	0	0	1	47	108	1	1	4	3	9	0	47	0	1
0	3	1	0	1	0	0	1	0	1	-1	-1	0	1	0	0	1	0	1	47	108	1	2	4	3	9	0	47	0	1
1	3	0	1	0	1	1	0	-1	-1	1	0	-1	-1	0	0	1	0	1	47	108	2	1	4	3	9	0	47	0	1
0	2	-1	-1	1	0	1	0	1	0	-1	-1	1	0	0	1	0	0	1	47	108	2	2	4	3	9	0	47	0	1
1	3	0	1	0	1	0	1	1	0	-1	-1	1	0	0	0	1	0	1	47	108	3	1	4	3	9	0	47	0	1
0	2	1	0	0	1	1	0	0	1	1	0	-1	-1	0	1	0	0	1	47	108	3	2	4	3	9	0	47	0	1
1	3	-1	-1	1	0	1	0	0	1	1	0	1	0	0	0	1	0	1	47	108	4	1	4	3	9	0	47	0	1
0	1	1	0	-1	-1	0	1	-1	-1	0	1	-1	-1	1	0	0	0	1	47	108	4	2	4	3	9	0	47	0	1
1	1	-1	-1	-1	-1	0	1	-1	-1	1	0	0	1	1	0	0	0	1	47	108	5	1	4	3	9	0	47	0	1
0	3	0	1	-1	-1	-1	-1	0	1	0	1	-1	-1	0	0	1	0	1	47	108	5	2	4	3	9	0	47	0	1
1	1	1	0	1	0	1	0	0	1	0	1	-1	-1	1	0	0	0	1	47	108	6	1	4	3	9	0	47	0	1
0	3	0	1	0	1	-1	-1	-1	-1	-1	-1	0	1	0	0	1	0	1	47	108	6	2	4	3	9	0	47	0	1
1	3	0	1	0	1	0	1	0	1	0	1	0	1	0	0	1	1	0	47	108	7	1	4	3	9	0	47	0	1
0	1	0	1	1	0	0	1	0	1	0	1	0	1	1	0	0	-1	-1	47	108	7	2	4	3	9	0	47	0	1
1	2	0	1	0	1	0	1	0	1	0	1	0	1	0	1	0	-1	-1	47	108	8	1	4	3	9	0	47	0	1
0	1	0	1	1	0	0	1	0	1	0	1	0	1	1	0	0	1	0	47	108	8	2	4	3	9	0	47	0	1
1	1	0	1	1	0	0	1	0	1	0	1	0	1	1	0	0	1	0	47	108	9	1	4	3	9	0	47	0	1
0	2	0	1	0	1	0	1	0	1	0	1	0	1	0	1	0	0	1	47	108	9	2	4	3	9	0	47	0	1
1	2	-1	-1	-1	-1	-1	-1	1	0	1	0	1	0	0	1	0	0	1	37	109	1	1	5	6	36	0	37	0	0
0	3	1	0	1	0	0	1	0	1	-1	-1	0	1	0	0	1	0	1	37	109	1	2	5	6	36	0	37	0	0
1	3	0	1	0	1	1	0	-1	-1	1	0	-1	-1	0	0	1	0	1	37	109	2	1	5	6	36	0	37	0	0
0	2	-1	-1	1	0	1	0	1	0	-1	-1	1	0	0	1	0	0	1	37	109	2	2	5	6	36	0	37	0	0
1	3	0	1	0	1	0	1	1	0	-1	-1	1	0	0	0	1	0	1	37	109	3	1	5	6	36	0	37	0	0
0	2	1	0	0	1	1	0	0	1	1	0	-1	-1	0	1	0	0	1	37	109	3	2	5	6	36	0	37	0	0
1	3	-1	-1	1	0	1	0	0	1	1	0	1	0	0	0	1	0	1	37	109	4	1	5	6	36	0	37	0	0
0	1	1	0	-1	-1	0	1	-1	-1	0	1	-1	-1	1	0	0	0	1	37	109	4	2	5	6	36	0	37	0	0
1	1	-1	-1	-1	-1	0	1	-1	-1	1	0	0	1	1	0	0	0	1	37	109	5	1	5	6	36	0	37	0	0
0	3	0	1	-1	-1	-1	-1	0	1	0	1	-1	-1	0	0	1	0	1	37	109	5	2	5	6	36	0	37	0	0
1	1	1	0	1	0	1	0	0	1	0	1	-1	-1	1	0	0	0	1	37	109	6	1	5	6	36	0	37	0	0
0	3	0	1	0	1	-1	-1	-1	-1	-1	-1	0	1	0	0	1	0	1	37	109	6	2	5	6	36	0	37	0	0
1	3	0	1	0	1	0	1	0	1	0	1	0	1	0	0	1	-1	-1	37	109	7	1	5	6	36	0	37	0	0
0	2	0	1	1	0	0	1	0	1	0	1	0	1	0	1	0	0	1	37	109	7	2	5	6	36	0	37	0	0
1	1	0	1	1	0	0	1	0	1	0	1	0	1	1	0	0	0	1	37	109	8	1	5	6	36	0	37	0	0
0	3	0	1	0	1	0	1	0	1	0	1	0	1	0	0	1	1	0	37	109	8	2	5	6	36	0	37	0	0
1	2	0	1	0	1	0	1	0	1	0	1	0	1	0	1	0	1	0	37	109	9	1	5	6	36	0	37	0	0
0	1	0	1	1	0	0	1	0	1	0	1	0	1	1	0	0	-1	-1	37	109	9	2	5	6	36	0	37	0	0
1	3	0	1	0	1	1	0	-1	-1	0	1	1	0	0	0	1	0	1	36	110	1	1	4	3	9	0	36	0	0
0	2	1	0	0	1	-1	-1	0	1	1	0	-1	-1	0	1	0	0	1	36	110	1	2	4	3	9	0	36	0	0
1	2	0	1	-1	-1	1	0	1	0	1	0	0	1	0	1	0	0	1	36	110	2	1	4	3	9	0	36	0	0
0	3	-1	-1	-1	-1	0	1	-1	-1	-1	-1	-1	-1	0	0	1	0	1	36	110	2	2	4	3	9	0	36	0	0
1	3	1	0	1	0	1	0	0	1	1	0	0	1	0	0	1	0	1	36	110	3	1	4	3	9	0	36	0	0
0	2	0	1	-1	-1	1	0	-1	-1	0	1	1	0	0	1	0	0	1	36	110	3	2	4	3	9	0	36	0	0
1	2	1	0	0	1	0	1	-1	-1	0	1	0	1	0	1	0	0	1	36	110	4	1	4	3	9	0	36	0	0
0	1	-1	-1	1	0	0	1	1	0	-1	-1	1	0	1	0	0	0	1	36	110	4	2	4	3	9	0	36	0	0
1	1	0	1	1	0	-1	-1	1	0	1	0	1	0	1	0	0	0	1	36	110	5	1	4	3	9	0	36	0	0
0	2	-1	-1	1	0	0	1	-1	-1	0	1	-1	-1	0	1	0	0	1	36	110	5	2	4	3	9	0	36	0	0
1	1	1	0	0	1	0	1	0	1	1	0	1	0	1	0	0	0	1	36	110	6	1	4	3	9	0	36	0	0
0	3	-1	-1	0	1	-1	-1	1	0	-1	-1	0	1	0	0	1	0	1	36	110	6	2	4	3	9	0	36	0	0
1	3	0	1	0	1	0	1	0	1	0	1	0	1	0	0	1	0	1	36	110	7	1	4	3	9	0	36	0	0
0	2	0	1	1	0	0	1	0	1	0	1	0	1	0	1	0	1	0	36	110	7	2	4	3	9	0	36	0	0
1	1	0	1	0	1	0	1	0	1	0	1	0	1	1	0	0	0	1	36	110	8	1	4	3	9	0	36	0	0
0	2	0	1	1	0	0	1	0	1	0	1	0	1	0	1	0	-1	-1	36	110	8	2	4	3	9	0	36	0	0
1	3	0	1	1	0	0	1	0	1	0	1	0	1	0	0	1	-1	-1	36	110	9	1	4	3	9	0	36	0	0
0	1	0	1	0	1	0	1	0	1	0	1	0	1	1	0	0	0	1	36	110	9	2	4	3	9	0	36	0	0
1	3	0	1	1	0	-1	-1	0	1	0	1	0	1	0	0	1	0	1	24	111	1	1	10	7	49	0	24	0	1
0	2	1	0	0	1	1	0	1	0	-1	-1	1	0	0	1	0	0	1	24	111	1	2	10	7	49	0	24	0	1
1	3	1	0	-1	-1	1	0	-1	-1	1	0	0	1	0	0	1	0	1	24	111	2	1	10	7	49	0	24	0	1
0	1	0	1	1	0	0	1	1	0	0	1	-1	-1	1	0	0	0	1	24	111	2	2	10	7	49	0	24	0	1
1	2	-1	-1	1	0	-1	-1	0	1	0	1	1	0	0	1	0	0	1	24	111	3	1	10	7	49	0	24	0	1
0	3	0	1	-1	-1	-1	-1	1	0	1	0	-1	-1	0	0	1	0	1	24	111	3	2	10	7	49	0	24	0	1
1	2	1	0	-1	-1	0	1	1	0	-1	-1	0	1	0	1	0	0	1	24	111	4	1	10	7	49	0	24	0	1
0	1	-1	-1	0	1	-1	-1	-1	-1	0	1	1	0	1	0	0	0	1	24	111	4	2	10	7	49	0	24	0	1
1	1	0	1	1	0	1	0	-1	-1	-1	-1	-1	-1	1	0	0	0	1	24	111	5	1	10	7	49	0	24	0	1
0	2	1	0	1	0	0	1	0	1	1	0	1	0	0	1	0	0	1	24	111	5	2	10	7	49	0	24	0	1
1	2	-1	-1	0	1	0	1	-1	-1	1	0	0	1	0	1	0	0	1	24	111	6	1	10	7	49	0	24	0	1
0	1	1	0	-1	-1	1	0	1	0	-1	-1	-1	-1	1	0	0	0	1	24	111	6	2	10	7	49	0	24	0	1
1	3	0	1	0	1	0	1	0	1	0	1	0	1	0	0	1	0	1	24	111	7	1	10	7	49	0	24	0	1
0	1	0	1	1	0	0	1	0	1	0	1	0	1	1	0	0	-1	-1	24	111	7	2	10	7	49	0	24	0	1
1	2	0	1	1	0	0	1	0	1	0	1	0	1	0	1	0	-1	-1	24	111	8	1	10	7	49	0	24	0	1
0	3	0	1	0	1	0	1	0	1	0	1	0	1	0	0	1	1	0	24	111	8	2	10	7	49	0	24	0	1
1	1	0	1	0	1	0	1	0	1	0	1	0	1	1	0	0	1	0	24	111	9	1	10	7	49	0	24	0	1
0	2	0	1	1	0	0	1	0	1	0	1	0	1	0	1	0	0	1	24	111	9	2	10	7	49	0	24	0	1
0	2	-1	-1	-1	-1	-1	-1	1	0	1	0	1	0	0	1	0	0	1	48	112	1	1	1	2	4	0	48	1	0
1	4	1	0	1	0	0	1	0	1	-1	-1	0	1	-1	-1	-1	0	1	48	112	1	2	1	2	4	0	48	1	0
1	4	0	1	0	1	1	0	-1	-1	1	0	-1	-1	-1	-1	-1	0	1	48	112	2	1	1	2	4	0	48	1	0
0	2	-1	-1	1	0	1	0	1	0	-1	-1	1	0	0	1	0	0	1	48	112	2	2	1	2	4	0	48	1	0
0	4	0	1	0	1	0	1	1	0	-1	-1	1	0	-1	-1	-1	0	1	48	112	3	1	1	2	4	0	48	1	0
1	2	1	0	0	1	1	0	0	1	1	0	-1	-1	0	1	0	0	1	48	112	3	2	1	2	4	0	48	1	0
1	4	-1	-1	1	0	1	0	0	1	1	0	1	0	-1	-1	-1	0	1	48	112	4	1	1	2	4	0	48	1	0
0	1	1	0	-1	-1	0	1	-1	-1	0	1	-1	-1	1	0	0	0	1	48	112	4	2	1	2	4	0	48	1	0
1	1	-1	-1	-1	-1	0	1	-1	-1	1	0	0	1	1	0	0	0	1	48	112	5	1	1	2	4	0	48	1	0
0	4	0	1	-1	-1	-1	-1	0	1	0	1	-1	-1	-1	-1	-1	0	1	48	112	5	2	1	2	4	0	48	1	0
1	1	1	0	1	0	1	0	0	1	0	1	-1	-1	1	0	0	0	1	48	112	6	1	1	2	4	0	48	1	0
0	4	0	1	0	1	-1	-1	-1	-1	-1	-1	0	1	-1	-1	-1	0	1	48	112	6	2	1	2	4	0	48	1	0
0	4	0	1	0	1	0	1	0	1	0	1	0	1	-1	-1	-1	0	1	48	112	7	1	1	2	4	0	48	1	0
1	2	0	1	1	0	0	1	0	1	0	1	0	1	0	1	0	1	0	48	112	7	2	1	2	4	0	48	1	0
0	1	0	1	0	1	0	1	0	1	0	1	0	1	1	0	0	0	1	48	112	8	1	1	2	4	0	48	1	0
1	2	0	1	1	0	0	1	0	1	0	1	0	1	0	1	0	-1	-1	48	112	8	2	1	2	4	0	48	1	0
1	4	0	1	1	0	0	1	0	1	0	1	0	1	-1	-1	-1	-1	-1	48	112	9	1	1	2	4	0	48	1	0
0	1	0	1	0	1	0	1	0	1	0	1	0	1	1	0	0	0	1	48	112	9	2	1	2	4	0	48	1	0
1	1	0	1	1	0	1	0	-1	-1	1	0	0	1	1	0	0	0	1	46	113	1	1	2	2	4	0	46	1	0
0	3	1	0	1	0	-1	-1	1	0	0	1	1	0	0	0	1	0	1	46	113	1	2	2	2	4	0	46	1	0
1	1	-1	-1	-1	-1	-1	-1	-1	-1	-1	-1	0	1	1	0	0	0	1	46	113	2	1	2	2	4	0	46	1	0
0	3	0	1	-1	-1	0	1	1	0	0	1	-1	-1	0	0	1	0	1	46	113	2	2	2	2	4	0	46	1	0
1	1	0	1	0	1	1	0	0	1	0	1	0	1	1	0	0	0	1	46	113	3	1	2	2	4	0	46	1	0
0	2	-1	-1	-1	-1	0	1	-1	-1	1	0	-1	-1	0	1	0	0	1	46	113	3	2	2	2	4	0	46	1	0
1	3	1	0	1	0	0	1	-1	-1	1	0	1	0	0	0	1	0	1	46	113	4	1	2	2	4	0	46	1	0
0	2	-1	-1	0	1	1	0	0	1	-1	-1	0	1	0	1	0	0	1	46	113	4	2	2	2	4	0	46	1	0
0	1	1	0	-1	-1	-1	-1	1	0	0	1	1	0	1	0	0	0	1	46	113	5	1	2	2	4	0	46	1	0
1	2	0	1	-1	-1	1	0	0	1	-1	-1	-1	-1	0	1	0	0	1	46	113	5	2	2	2	4	0	46	1	0
0	3	-1	-1	0	1	-1	-1	0	1	0	1	-1	-1	0	0	1	0	1	46	113	6	1	2	2	4	0	46	1	0
1	1	0	1	1	0	0	1	-1	-1	-1	-1	0	1	1	0	0	0	1	46	113	6	2	2	2	4	0	46	1	0
0	2	0	1	0	1	0	1	0	1	0	1	0	1	0	1	0	-1	-1	46	113	7	1	2	2	4	0	46	1	0
1	1	0	1	1	0	0	1	0	1	0	1	0	1	1	0	0	0	1	46	113	7	2	2	2	4	0	46	1	0
0	1	0	1	0	1	0	1	0	1	0	1	0	1	1	0	0	-1	-1	46	113	8	1	2	2	4	0	46	1	0
1	3	0	1	1	0	0	1	0	1	0	1	0	1	0	0	1	1	0	46	113	8	2	2	2	4	0	46	1	0
1	3	0	1	1	0	0	1	0	1	0	1	0	1	0	0	1	0	1	46	113	9	1	2	2	4	0	46	1	0
0	2	0	1	0	1	0	1	0	1	0	1	0	1	0	1	0	1	0	46	113	9	2	2	2	4	0	46	1	0
1	2	0	1	0	1	-1	-1	0	1	-1	-1	1	0	0	1	0	0	1	50	114	1	1	10	4	16	0	50	1	0
0	4	-1	-1	-1	-1	1	0	1	0	1	0	-1	-1	-1	-1	-1	0	1	50	114	1	2	10	4	16	0	50	1	0
1	4	-1	-1	-1	-1	-1	-1	0	1	0	1	0	1	-1	-1	-1	0	1	50	114	2	1	10	4	16	0	50	1	0
0	1	1	0	0	1	-1	-1	-1	-1	1	0	1	0	1	0	0	0	1	50	114	2	2	10	4	16	0	50	1	0
0	4	0	1	-1	-1	0	1	0	1	1	0	1	0	-1	-1	-1	0	1	50	114	3	1	10	4	16	0	50	1	0
1	2	1	0	0	1	0	1	-1	-1	-1	-1	-1	-1	0	1	0	0	1	50	114	3	2	10	4	16	0	50	1	0
0	2	0	1	1	0	1	0	-1	-1	0	1	1	0	0	1	0	0	1	50	114	4	1	10	4	16	0	50	1	0
1	1	-1	-1	0	1	0	1	1	0	-1	-1	0	1	1	0	0	0	1	50	114	4	2	10	4	16	0	50	1	0
1	4	1	0	0	1	1	0	1	0	0	1	0	1	-1	-1	-1	0	1	50	114	5	1	10	4	16	0	50	1	0
0	2	0	1	1	0	-1	-1	0	1	-1	-1	-1	-1	0	1	0	0	1	50	114	5	2	10	4	16	0	50	1	0
1	1	-1	-1	-1	-1	-1	-1	0	1	1	0	-1	-1	1	0	0	0	1	50	114	6	1	10	4	16	0	50	1	0
0	4	1	0	1	0	1	0	1	0	0	1	0	1	-1	-1	-1	0	1	50	114	6	2	10	4	16	0	50	1	0
0	4	0	1	0	1	0	1	0	1	0	1	0	1	-1	-1	-1	-1	-1	50	114	7	1	10	4	16	0	50	1	0
1	2	0	1	1	0	0	1	0	1	0	1	0	1	0	1	0	1	0	50	114	7	2	10	4	16	0	50	1	0
1	2	0	1	0	1	0	1	0	1	0	1	0	1	0	1	0	0	1	50	114	8	1	10	4	16	0	50	1	0
0	4	0	1	1	0	0	1	0	1	0	1	0	1	-1	-1	-1	-1	-1	50	114	8	2	10	4	16	0	50	1	0
0	4	0	1	1	0	0	1	0	1	0	1	0	1	-1	-1	-1	0	1	50	114	9	1	10	4	16	0	50	1	0
1	1	0	1	0	1	0	1	0	1	0	1	0	1	1	0	0	1	0	50	114	9	2	10	4	16	0	50	1	0
1	1	-1	-1	-1	-1	1	0	0	1	0	1	1	0	1	0	0	0	1	39	115	1	1	3	4	16	0	39	0	1
0	2	0	1	1	0	-1	-1	1	0	1	0	-1	-1	0	1	0	0	1	39	115	1	2	3	4	16	0	39	0	1
1	4	1	0	1	0	-1	-1	-1	-1	-1	-1	-1	-1	-1	-1	-1	0	1	39	115	2	1	3	4	16	0	39	0	1
0	2	0	1	-1	-1	0	1	1	0	0	1	0	1	0	1	0	0	1	39	115	2	2	3	4	16	0	39	0	1
0	1	1	0	0	1	-1	-1	1	0	0	1	0	1	1	0	0	0	1	39	115	3	1	3	4	16	0	39	0	1
1	4	-1	-1	0	1	1	0	-1	-1	-1	-1	1	0	-1	-1	-1	0	1	39	115	3	2	3	4	16	0	39	0	1
0	2	-1	-1	1	0	0	1	1	0	1	0	-1	-1	0	1	0	0	1	39	115	4	1	3	4	16	0	39	0	1
1	1	1	0	-1	-1	0	1	0	1	-1	-1	1	0	1	0	0	0	1	39	115	4	2	3	4	16	0	39	0	1
1	4	0	1	0	1	0	1	0	1	-1	-1	1	0	-1	-1	-1	0	1	39	115	5	1	3	4	16	0	39	0	1
0	1	-1	-1	1	0	-1	-1	-1	-1	0	1	0	1	1	0	0	0	1	39	115	5	2	3	4	16	0	39	0	1
0	2	1	0	-1	-1	-1	-1	-1	-1	-1	-1	0	1	0	1	0	0	1	39	115	6	1	3	4	16	0	39	0	1
1	1	-1	-1	0	1	0	1	1	0	1	0	-1	-1	1	0	0	0	1	39	115	6	2	3	4	16	0	39	0	1
0	4	0	1	0	1	0	1	0	1	0	1	0	1	-1	-1	-1	1	0	39	115	7	1	3	4	16	0	39	0	1
1	1	0	1	1	0	0	1	0	1	0	1	0	1	1	0	0	-1	-1	39	115	7	2	3	4	16	0	39	0	1
1	2	0	1	0	1	0	1	0	1	0	1	0	1	0	1	0	-1	-1	39	115	8	1	3	4	16	0	39	0	1
0	1	0	1	1	0	0	1	0	1	0	1	0	1	1	0	0	1	0	39	115	8	2	3	4	16	0	39	0	1
1	1	0	1	1	0	0	1	0	1	0	1	0	1	1	0	0	1	0	39	115	9	1	3	4	16	0	39	0	1
0	2	0	1	0	1	0	1	0	1	0	1	0	1	0	1	0	0	1	39	115	9	2	3	4	16	0	39	0	1
0	3	0	1	0	1	1	0	-1	-1	0	1	1	0	0	0	1	0	1	48	116	1	1	4	2	4	0	48	0	0
1	2	1	0	0	1	-1	-1	0	1	1	0	-1	-1	0	1	0	0	1	48	116	1	2	4	2	4	0	48	0	0
1	2	0	1	-1	-1	1	0	1	0	1	0	0	1	0	1	0	0	1	48	116	2	1	4	2	4	0	48	0	0
0	3	-1	-1	-1	-1	0	1	-1	-1	-1	-1	-1	-1	0	0	1	0	1	48	116	2	2	4	2	4	0	48	0	0
0	3	1	0	1	0	1	0	0	1	1	0	0	1	0	0	1	0	1	48	116	3	1	4	2	4	0	48	0	0
1	2	0	1	-1	-1	1	0	-1	-1	0	1	1	0	0	1	0	0	1	48	116	3	2	4	2	4	0	48	0	0
0	2	1	0	0	1	0	1	-1	-1	0	1	0	1	0	1	0	0	1	48	116	4	1	4	2	4	0	48	0	0
1	1	-1	-1	1	0	0	1	1	0	-1	-1	1	0	1	0	0	0	1	48	116	4	2	4	2	4	0	48	0	0
1	1	0	1	1	0	-1	-1	1	0	1	0	1	0	1	0	0	0	1	48	116	5	1	4	2	4	0	48	0	0
0	2	-1	-1	1	0	0	1	-1	-1	0	1	-1	-1	0	1	0	0	1	48	116	5	2	4	2	4	0	48	0	0
1	1	1	0	0	1	0	1	0	1	1	0	1	0	1	0	0	0	1	48	116	6	1	4	2	4	0	48	0	0
0	3	-1	-1	0	1	-1	-1	1	0	-1	-1	0	1	0	0	1	0	1	48	116	6	2	4	2	4	0	48	0	0
0	3	0	1	0	1	0	1	0	1	0	1	0	1	0	0	1	-1	-1	48	116	7	1	4	2	4	0	48	0	0
1	2	0	1	1	0	0	1	0	1	0	1	0	1	0	1	0	0	1	48	116	7	2	4	2	4	0	48	0	0
0	1	0	1	1	0	0	1	0	1	0	1	0	1	1	0	0	0	1	48	116	8	1	4	2	4	0	48	0	0
1	3	0	1	0	1	0	1	0	1	0	1	0	1	0	0	1	1	0	48	116	8	2	4	2	4	0	48	0	0
0	2	0	1	0	1	0	1	0	1	0	1	0	1	0	1	0	1	0	48	116	9	1	4	2	4	0	48	0	0
1	1	0	1	1	0	0	1	0	1	0	1	0	1	1	0	0	-1	-1	48	116	9	2	4	2	4	0	48	0	0
0	1	-1	-1	-1	-1	1	0	0	1	0	1	1	0	1	0	0	0	1	50	117	1	1	9	5	25	0	50	1	0
1	2	0	1	1	0	-1	-1	1	0	1	0	-1	-1	0	1	0	0	1	50	117	1	2	9	5	25	0	50	1	0
1	3	1	0	1	0	-1	-1	-1	-1	-1	-1	-1	-1	0	0	1	0	1	50	117	2	1	9	5	25	0	50	1	0
0	2	0	1	-1	-1	0	1	1	0	0	1	0	1	0	1	0	0	1	50	117	2	2	9	5	25	0	50	1	0
0	1	1	0	0	1	-1	-1	1	0	0	1	0	1	1	0	0	0	1	50	117	3	1	9	5	25	0	50	1	0
1	3	-1	-1	0	1	1	0	-1	-1	-1	-1	1	0	0	0	1	0	1	50	117	3	2	9	5	25	0	50	1	0
1	2	-1	-1	1	0	0	1	1	0	1	0	-1	-1	0	1	0	0	1	50	117	4	1	9	5	25	0	50	1	0
0	1	1	0	-1	-1	0	1	0	1	-1	-1	1	0	1	0	0	0	1	50	117	4	2	9	5	25	0	50	1	0
0	3	0	1	0	1	0	1	0	1	-1	-1	1	0	0	0	1	0	1	50	117	5	1	9	5	25	0	50	1	0
1	1	-1	-1	1	0	-1	-1	-1	-1	0	1	0	1	1	0	0	0	1	50	117	5	2	9	5	25	0	50	1	0
1	2	1	0	-1	-1	-1	-1	-1	-1	-1	-1	0	1	0	1	0	0	1	50	117	6	1	9	5	25	0	50	1	0
0	1	-1	-1	0	1	0	1	1	0	1	0	-1	-1	1	0	0	0	1	50	117	6	2	9	5	25	0	50	1	0
0	3	0	1	0	1	0	1	0	1	0	1	0	1	0	0	1	1	0	50	117	7	1	9	5	25	0	50	1	0
1	1	0	1	1	0	0	1	0	1	0	1	0	1	1	0	0	-1	-1	50	117	7	2	9	5	25	0	50	1	0
0	2	0	1	0	1	0	1	0	1	0	1	0	1	0	1	0	-1	-1	50	117	8	1	9	5	25	0	50	1	0
1	1	0	1	1	0	0	1	0	1	0	1	0	1	1	0	0	1	0	50	117	8	2	9	5	25	0	50	1	0
1	1	0	1	1	0	0	1	0	1	0	1	0	1	1	0	0	1	0	50	117	9	1	9	5	25	0	50	1	0
0	2	0	1	0	1	0	1	0	1	0	1	0	1	0	1	0	0	1	50	117	9	2	9	5	25	0	50	1	0
1	4	0	1	0	1	1	0	-1	-1	0	1	1	0	-1	-1	-1	0	1	39	118	1	1	5	3	9	0	39	0	0
[truncated: 3,815 more rows]
